# Supplementary material for: Exploring Protein Space: From Hydrolase to Ligase by Substitution
Source: Mol Biol Evol. 2020 Sep 1;38(3):761–76. doi: 10.1093/molbev/msaa215 (PMC7947786; doi:10.1093/molbev/msaa215)
Supplement: msaa215_Supplementary_Data [file msaa215_supplementary_data.zip]

Archive with 5 entries (5 files):
- Sup_file_1.txt
- Sup_file_2_ConSurf_msa_aa_variety_percentage_Dop_Ac.xlsx
- Sup_file_3_ConSurf_msa_aa_variety_percentage_PafA_Cg.xlsx
- Sup_file_4.xlsx
- Supplementary Figs.pdf
