# Supplementary material for: Exploring Protein Space: From Hydrolase to Ligase by Substitution
Source: Mol Biol Evol. 2020 Sep 1;38(3):761–76. doi: 10.1093/molbev/msaa215 (PMC7947786; doi:10.1093/molbev/msaa215)
Supplement: msaa215_Supplementary_Data [file msaa215_supplementary_data.zip › Sup_file_1.txt]

>Planctomycetes_Pirellula staleyi DSM_6068|GCF_000025185.1
I----DRS----------------------------------------------------
---------V----------WRRIVVRRQRGAIFERLVGLETEYALL--------RPATA
DNDGYSRFEVFRALVAS---------------------LRTRIPAVAAQ-----------
------------------------------------------------------HFKEGV
FHAAGGAVWFETERI--SSGGGLVEGSSPECRGPMQVLIWQKAQDKLLAAALDDAT----
------------DGETKLIKNDRDAFGNVYGAQENYEATLATGWRLLAWRASLIAIFPIV
LLTWLSLWIITGAVMLYALAAVLVY-LALERLVRRPQRLAMLLFGC--------------
---SFERLGEAGPTGPQWMEQFLSVVVRVIAAPLAGVLLAIIAVTSFCEHRKKLLPFLAS
RAVIGGSGMID-------------------------DQGRFLLADKATAMNCSIGFGGLL
GDRPIFTFGHFYKTIFSDAWMAPGEYFRLFSPRQRLQIGLGDSNLCDVSQYLRVGTTLLV
LDMIE--------AGEA-----TNLPQL-------------RSPLRACRKFTSDPTLQAT
APLRGGGEITALEVQRAYLEACRQFLAK----HPE------APEEAFQVLSLWDETLKQL
AG------DRQALVGSIDWVTKQRLIDEN---------------TAGVSPKVLKKIDIKY
HELSSE-GYFQKLLAVGLIRQLTTPAEVERAMRCPPSGTPAAVRGQFIREFAS-----GD
KPITANWHYVLL---GRGRTRRIIKLSDYRPLAIARPQRPRAQAAQD-IDTE--------
---------------------
>Planctomycetes_Rhodopirellula baltica SH 1|GCF_000196115.1
M--TRPRTPPPQT-----------------------------------------------
--------------------TSPSARIAIRQRLCRRLMGMETEFATVV------EPRDGS
LSSSVTAREVYAGLRDA---------------------ICRHLPAVEGL-----------
------------------------------------------------------DGGDRR
FLANGSAINLETHLAFRDGPGGLFEMATPEVYRPSDLVACQRAIDEIMRDASNEARWS--
-------DD-QNVGRLRVLKNSCDAAGHLYGCQENYETDVASGFGLLVYRLAICFVWALQ
IICVLMSFPIVVAIVFASLIQHSVR-QARSIVYRRGGRFDTQL-----NTTDQDNDLQWH
DHPDTSDSEETFVALPSWFQWLSIACLRMLHLPLVLSLRVIGTHIAFRTQRRHLTGLLVS
RVAIMGTGHLD-------------------------HDGRFFLSGKALGIDRVADMGGFN
GERPIFVYGHWLSKLCGRSWRSIAETRHLLKRRQRLQIGLSDSNLSDLAQWAKVGSVALV
LDMIE--------AKQT-----KELPRL-------------RRPIRALHVFNRDWNLLRR
VPTSHG-EMTSLEMQTHYYRAAAKFVRE----QQQQSRQTSGWDEADRALQHWAESIRLV
RQFRKDGNQTAQGLGRIDWLGKRWMLDQAAGEMP----------GENASWVTRKKIDLRY
HELSEE-GYFARFIADHREHELVDEDDIEMRRRNAPADSPAAQRGWMIREFAGDVSVAGG
PTMRTDWDRALV---GHEQGVRTVIYGQ-RES--------EPRADKR-------------
-----------------S---
>Planctomycetes_Rhodopirellula europaea SH398|GCF_000346315.1
------------------------------------------------------------
-------------------------------------MGMETEFATVV------EPRDGS
LSSGVSAREVYAALRDA---------------------ICRHLPAVEGL-----------
------------------------------------------------------DGGDRR
FLANGSAINLETHLAFRDGPGGLFEMATPEVYRPSDLVACQRAIDEIMRDASNEARWS--
-------DN-QNVGRLRVLKNSCDAAGHLYGCQENYETDVAFGFGLVVYRIAICFVWALQ
IACVFMSFPVVVAIVFASLVQHSVR-QARSIVRRRGARFDTQR-----ETLDEDDASWLH
DHPDTNESEETFVALPTWFQWLSIACLRILHLPLVLSLRVIGTHIAFRTQRRHLTGLLVS
RVAIMGTGHLD-------------------------HDGRFFLSGKALGIDRVADMGGFN
GERPIFVYGHWLSKLCGRSWRSIAETRHLLKRKQRLQIGLSDSNLSDLAQWAKVGSVALV
LDMIE--------AKQT-----KELPRL-------------RRPIRALHVFNRDWNLLRR
VPTSHG-EMTSLEMQTHYYRAAAKFVRE----QQQQSRQASGWDEADQALKHWAESIRLV
RQFRKDGNQTSQGLGRIDWLGKRWMLDQAAGEMP----------GEHASWVTRKKIDLRY
HELSEE-GYFTRFIADHREHELVDADDIAMRRRNAPADSPAAQRGWMIREFAGDVSVAGS
PTMRTDWDRALV---GHEQGVRTVVYGQ-REK--------EQRAASA-------------
-----------------ANKF
>Planctomycetes_Rhodopirellula islandica K833|GCF_001027925.1
------------------------------------------------------------
-------------------------------------MGMETEYATFV------DPRDGA
LQSDVSAREVYAALRDA---------------------ICRQMPAVEGL-----------
------------------------------------------------------DGGDRR
FLANGSALNLETHLALRDGPGGLVEMATPEVYRPSDLVACQRAIDEIMRDASGEARWS--
-------AN-QNVGRLRILKNSCDAAGHLYGCQENYETDVATGAGLLMYRIAICLVWATQ
IACVLMSFPVVMMIVAASLIQQSSQ-HAWSRIRPRGDRHNSDRSRGRPNPAEQQDRPDWE
EPSDTNESEESFVALPKFVQWLSIASLRALHLPLVIALRVVGSHFAFRSQRRHLTGLLVS
RVAIMGTGHLD-------------------------HDGCFFLSGKALGVDRVADMGGFN
GERPIYVYGHWLSKLCGRSWRSIGETRQLFKRRQRLQIGLSDSNLSDLAQWAKIGSVALI
LDMIE--------AKRT-----KDLPRL-------------RSPIQALRVFNRDWNLLRR
VPTSHG-ELTSLEIQTKYYRAAEQFVRE----QSQRSGRESEWDEAQRALQHWAESIRLV
RQFRKDSKQTAQGLGRIDWLGKRWMLDQAVGDAS----------GEPAAWITRKKIDLRY
HELSED-GYFARFIANHQERELVTDVDIELRRRNAPADSPAAHRGWMIREFAGEVSVAGG
PTMRTDWERALV---DQNRAVRTVFYSD-RTD--------GNRGANR-------------
-----------------QHQS
>Planctomycetes_Roseimaritima ulvae DSM_25454|GCF_001642915.1
M---RRRTPRP------TWLAATP------------------------------------
--ASTASKPV----------GTSTLRPPARRPLLNRLIGLETEYATLV-------RPHAD
ASALPSRKTVYDAICDA---------------------IARRQPTAPGR-----------
------------------------------------------------------FDATQR
FLASGGAITAETHVNDYDLPGGLIEGATPEVRSPQTLLVCQRAQDRMLQDAADDCGLD--
-------------AEVRILKNSCDRFERTYGCQENYEATVAEGWTLAMYRAAMLAMLPLQ
IMCWGSCHAVIYLAVLLLGVWRV---------------------------------GWSL
VRLRLYDVEWLMRPPPRWALDGVVGLVRVLRIPLVVWLSLLTRCLAFRKQRKVLAAFLAS
RLVITGSGHLD-------------------------GRGKYWLSAKAMAIDCHTAMGSYR
GERPMFVFRHWLEQICGPTLFSPCAVGQLLRKRQRLQIGLSDSNIADLAEYLKVGTTSLV
LDMIE--------SGQL-----QGVPVL-------------HRPVASLHRIASDWNLVSR
VPTSLG-PLSALEIQYSFLHACRRFVAA----RQED-----APAEVAVVLQRWEESLDAA
QAFRDRADDMQPAIGKIDWLTKRWMLDQMSPQA---------------PWAVRKKVDLRY
HELSDE-GYFERVVEAMPATILTSEASVERAGRMPPGDSRAGRRGHLIREFFD-----GD
QPLRVSWSHVVI---GQGRTRRVVALDEKNG-----------------------------
---------------------
>Planctomycetes_Rubripirellula obstinata CECT_8602|GCF_001642955.1
L-AEKRRN----------------------------------------------------
---------------ERNLRARRRLHVQPRRPLVSRLIGLETEYATMV-----ADPQMLE
IEDLPSARFVYQQICEA---------------------IRREQPTVAGV-----------
------------------------------------------------------FDREQM
FLANGGAVSFESHPSVSSQPGGLVEIATPEVRSPSELLACQRSIDELAAEATADSETS--
-------------FDLRILKNSSDAMGHVYGCHENYETEVGSGVMLLVYRCFVLLLWLIQ
TISLLVAMPLMMIVLGMMGLSRLRKSKNKSAADETESG----------SFFDESDFGRDS
TDANASQSEEFYEAMPGWLSVTLVGLLRLVHLPTVITLTFVAQHIAFRRQRKYLTAMLIS
RVALCGAGNLS-------------------------PDGCYQTSAKAMAVDSIAHMGGFR
GERPIYVFGHWLSQFCAKSFFSLGSTKQMFRRRQRMQIALSDSNMSDLAEYVKVGSVSLL
LDMIE--------ANFT-----HGLPIV-------------QKPVDSLHRLASDWNLVTK
VPTNQG-PMSALQIQKLYLSTARAFVDS----VPAN-----LRGEAKLVLYRWQELYDGA
ARFRKNATDTGLAIGRIDWLTKRHLMDSLDPETLSEHDPPSASESSTNHWAARKKVDLRY
HELSDE-GYYYMLMESRPELSLVDDKQIARRRKSPPAGSPAARRGWLIREFAG-----GD
ETMQSEWAYAMI---GNGKARRRVDFAE-EI-----------------------------
---------------------
>Planctomycetes_Rhodopirellula sp. MGV_498|GCF_002251265.1
M-----------------------------------------------------------
---------------------------AAGTRLVSRLMGLETEYATLV-----AGRPELS
SADLPASEKVYKLICDA---------------------IRKDQPTVPGF-----------
------------------------------------------------------YDAEQI
FLASGGAVTFESHPSLHSVPGGFVEIATPEVTSPDELLACQRSIDQLVSEAADKASGR--
-------------LDLRVLKNSTDALGHIYGCQENYEAVVATGMWLAIYRCCVLILWVAQ
VFSLLFTLPVLALTVSLVFAIRLRQ-QQFGDRLANSTS-------------------PTN
NRDPHQSAGELFESLPEWLKGTLTTMLRLVHWPTVVLLRIVAKHVAFRKQRKYLTPLLVS
RVALCGTGDLD-------------------------HEGRYRLSAKALAIDAIADMGSYD
GERPIFVYGHWLGQFCAKTFLSLGSSAAMFHRRQRLQIGLSDSNLSDLAEYVKVGQVSLI
LDMIE--------SDQT-----ADLLKL-------------PKPIDALHQIAKDWDLVRR
VRTSRG-TMNAIEIQKTYFKAAQQFVES----RPTS-----QRGEAELVLRRWAELLEVV
VAYRRDAKNVTPALGRVDWLTKHWMIDQLGPDA---------------EWIAKKKADLRY
HELSAD-GFYQKLVASNPSLKLIDPQRVEQRRRTPPADSPATKRGWLIREFGD-----GE
DSVAAEWGYAVL---GEGRDRKRIHFK---------------------------------
---------------------
>Planctomycetes_Rhodopilula apulia SM50|GCF_002289565.1
LVATNDRNLLPRGSDGFSFVPGSPIRYNRV------------------------------
-VAIDGQLPMRYLGWECLVKSTSSRRCPPARQLVSRLLGMETEYATLV-----LNQPHLI
AADLPSSTEIYSQICAA---------------------IRRNQPTVPGV-----------
------------------------------------------------------FDRDQM
FLASGGAVTFETHPSLHALPGGLIEIATPEVTSPDELLACQCSIDELVAGAAEEAAGE--
-------------WDVRILKNSTDALGHVYGCQENYEAVVASGIWLCVYRVCIALLWMLQ
LISVVISMPVLACAFAFIFLIQLRQ-KPTLAADEPLTA-------------------PDA
SGSP-PSAAVLFETLPTWAKAIFMGLLRGIHLPTVIVLRFVVRHVAFRRQRKYLTALLVS
RVALCGAGDLD-------------------------EDGCYRLSPKAMAIDVVADMGGYR
GERPIYVYGHWLAQFCERSFLSLGSTKAMFARRQRFQIGLSDSNLSELAEYVKFGSVSLV
LDMIE--------SGAT-----SEFVTI-------------PRPIAALHGIASDWNLVRR
VMTCRG-RLSALEIQRRYLKAAKRFVAE----TPIR-----DRGEASLVIERWSDLVNVV
SAFRRDSRNVTPALGRVDWLSKRWMIDQLGQEA---------------QWLERKKTDLRY
HELSPD-GYFQKLAATNPSLALIALERIERRRRSPPADSPAAKRGWLIREFAD-----SG
DSVTAEWSYAML---RAGGETKRINFDA--------------------------------
---------------------
>Planctomycetes_Rhodopirellula bahusiensis SWK21|GCF_002727185.1
------------------------------------------------------------
-------------------------------------MGMETEFATFI------EPSDGS
LKSEVSAREVYVALRNA---------------------ICRHMPAVEGL-----------
------------------------------------------------------DGGDRR
FLANGSAINLETHLAFRDGPGGLVEMATPEVYRPSDLVACQRAIDEIMRDASREVQWS--
-------AD-QNVDRLRVLKNSCDAAGHLYGCQENYETDVATGFGLLTYRIAICFVWALQ
IACVLLSFPVVVAIVVASLIQQLCQ-RASSIIRRDDHGTDSQP--------------GQH
ERVDTNDSEQSFVALPRWFQWLSITSLRMLHLPLVMSLRVIGSHLAFRSQRRYLTGLLVS
RVAIMGTGHLD-------------------------HDGCFFLSGKALGVDRVADMGGFN
GERPIFVYGHWLSKLCGRSWRSIAETGQLLKRRQRLQIGLSDSNLSDLAQWAKVGSVALV
LDMIE--------AKQT-----KDLPKL-------------RRPIRALHVFNRDWNLLRR
VPTSHG-EMTSLEMQTKYYRAAEKFVRD----QQQHSRQTSEWDEADRALQHWAESIRLV
RQFRKDGNQTAQGLGRIDWLGKRWMLDQAVGDMA----------GEHASWISRKKIDLRY
HELSED-GYFARFIADHSERELVDGDDIQMRRRNAPADSPAAQRGWMIREFAGEVSVAGG
PTMRTDWDRALV---GHRQGIRTVIYYGQRVS--------SRQKPRR-------------
-----------------SN--
>PafA-Actinobacteria_Mycolibacterium smegmatis MC2_155|GCF_000015005.1
------------------------------------------------------------
--------------------------------VQRRIMGIETEFGVTC-----TFHGHRR
LSPDEVARYLFRRVVSW-------------------------------------------
------------------------------------------------------GRSSNV
FLRNGARLYLDV--------GSHPEYATAECDNLIQLVTHDRAGERVLEDLLIDAEQR--
-----LADE-GIGGDIYLFKNNTDSAGNSYGCHENY------------------------
------------------------------------------------------------
---------------------------------------LIVRAGEFSRISDVLLPFLVT
RQLICGAGKVLQTP----------------------KAATFCLSQRAEHIWEGVSSATTR
-SRPIIN--------------TRDEPHADAEKYRRLHVIVGDSNMCEATTMLKVGTASLV
LEMIE--------AGVP-----FRDFSL-------------DNPIRAIREVSHDLTGRRP
VRLAGGRQASALDIQREYYSRAVEYLQS----RE-------PNTQIEQVVDLWGRQLDAV
ES-----QDFAKVDTEIDWVIKRKLFQRYQDRY-----------NMELSDPKISQLDLAY
HDIKRGRGVFDLLQRKGLAARITTDEEIDAAVTTPPQTTRAKLRGEFISAAQE-----AG
RDFTVDWVHLKL---NDQAQRTVLCKDPFRSV--------DERVKRL-IASM--------
---------------------
>PafA-Actinobacteria_Corynebacterium glutamicum ATCC_13032|GCF_000011325.1
V-----------------------------------------------------------
-----------------------------ESALTRRIMGIETEYGLTF-----VDGDSKK
LRPDEIARRMFRPIVEK-------------------------------------------
------------------------------------------------------YSSSNI
FIPNGSRLYLDV--------GSHPEYATAECDNLTQLINFEKAGDVIADRMAVDAEES--
-----LAKE-DIAGQVYLFKNNVDSVGNSYGCHENY------------------------
------------------------------------------------------------
---------------------------------------LVGRSMPLKALGKRLMPFLIT
RQLICGAGRIHHPNPLDK------------G---ESFPLGYCISQRSDHVWEGVSSATTR
-SRPIIN--------------TRDEPHADSHSYRRLHVIVGDANMAEPSIALKVGSTLLV
LEMIE--------ADFG-----LPSLEL-------------ANDIASIREISRDATGSTL
LSLKDGTTMTALQIQQVVFEHASKWLEQ----RPEPEFSGTSNTEMARVLDLWGRMLKAI
ES-----GDFSEVDTEIDWVIKKKLIDRFIQRG-----------NLGLDDPKLAQVDLTY
HDIRPGRGLFSVLQSRGMIKRWTTDEAILAAVDTAPDTTRAHLRGRILKAADT-----LG
VPVTVDWMRHKV---NRPEPQSVELGDPFSAV--------NSEVDQL-IEYMTVHAESYR
S--------------------
>PafA-Nitrospirae_Nitrospira japonica NJ11|GCF_900169565.1
------------------------------------------------------------
--------------------------------MKQRIFGLENEYGLIF-----SPNGRIY
LPMEKVLGYIFEGLIPN-------------------------------------------
------------------------------------------------------SWPSNA
FLVNGARFYQDT--------GCHPEYSTPECDNILDLVVHDKAGERLLEACLPAAEER--
-----LREE-GLSGEIYIFKNNTDSLGNTYGCHENF------------------------
------------------------------------------------------------
---------------------------------------LMRRDVDFWKVTEQLIPFFVT
RQIYSGAGKVLKVS----------------------GKPQYFISQRAQHIHEKTSSSTTS
-SRSIIN--------------TRDEPHADAERYRRLHIIVGDSNMSELVTYLKVGTATLV
LSMIE--------EGYT-----VHGMEL-------------EDPVKAIREISRDPTVKRK
VKLDDGRQLTAVEIQRVYLERAQEYLAQ----QD-------HDPILDDVWKRWATILDKL
EE------DPLQLVREVDWVTKRHLIQSYIDKK-----------GCGWDDPRVFLLDLQF
HDVKRTRGLYYLMESRGLVERVVEEDAVQRAMSTPPQTTRAKVRGDFIRFARA-----KN
RSYTVDWTYLKL---NGYWEETILCMDPFSAV--------NRRVDEL-VAQVSGLR----
------------------FYR
>PafA-Nitrospirae_Nitrospira moscoviensis NSP_M-1|GCF_001273775.1
------------------------------------------------------------
--------------------------------MKQRIFGLENEYGLIF-----SPNGRIY
LPMEKVLGYIFEGLIPN-------------------------------------------
------------------------------------------------------SWPSNA
FLVNGARFYQDT--------GCHPEYSTPECDNILELVTHDKAGERLLEACLPAAEER--
-----LREE-GLSGEIYIFKNNTDSLGNTYGCHENF------------------------
------------------------------------------------------------
---------------------------------------LMRRDVDFWKVTEQLIPFFVT
RQVYGGAGKVLKVS----------------------GKPQYFISQRAQHIHEKTSSSTTS
-SRSIIN--------------TRDEPHADAERYRRLHIIVGDSNMSEFATYLKVGTAALV
LSMIE--------EGYA-----VHGMEL-------------EDPVKAIREISRDPTLKKK
VKLDDGRQMTAIEIQQVYLERAKDYLDR----QE-------HEPILDDVFDKWADVLAQL
ED------DPMQLTHRVDWVTKKHLIQSYVDKK-----------ECGWDDPRVFLLDLQF
HDVKRTRGLYYLMESRGLIERVVEEEAVQRAMSTPPQTTRAKVRGDFIRFARA-----KN
RSYTVDWTYLKL---NGYWEETILCMDPFSAA--------NRRVEEL-VAQVSGTR----
------------------FYR
>PafA-Nitrospirae_Leptospirillum ferriphilum ML-04|GCF_000299235.1
------------------------------------------------------------
--------------------------------MVRRIFGLESEYGFVF-----QNKSQKA
YPPERALEFLFQGILMN-------------------------------------------
------------------------------------------------------SWSRDA
FLPNGARIYQDT--------GSHPEYSTPECDRVRDVVVHDKAGERILSRAVDFAFDH--
-----LHEE-GVDGSLFVLKNNTDSAGNSYGCHENY------------------------
------------------------------------------------------------
---------------------------------------LIDRNVTFWRLSRTLIPFFVT
RQIFAGAGGLVPDGE---------------------GKVMFALSPRALHIREKISCSTTS
-SRPIIN--------------TRDEPHADPQKYRRLHIIVGDSNMSELSNYLKVGATALV
LQVIE--------EGGL-----HDRMSL-------------EDPIRSIREISLDPTLTRK
VRLEGGREMTALEIQWEYLDSVRSFLSR----EGP------IPAASREILDLWERVLSEL
GR------DPEHLSREMDWCIKFRTMVQYREAK-----------GLDWSHPVLSMLDYQY
HDVHVDRGLYNRLVRSGRVDRLVEEEEVLCAMEVPPQTTRAKLRGAHIRQAMK-----EH
RSFTVDWTYMRL---NDPPQETVHWSDPFRNW--------ENGSTE--------------
---------------------
>PafA-Acidimicrobia_Acidimicrobium ferrooxidans DSM_10331|GCF_000023265.1
V-----------------------------------------------------------
------------------------------PRLARRIYGIENEYGITC-----TQRGQRR
LSPDEVARYLFRRVVSW-------------------------------------------
------------------------------------------------------GRSSNV
FLENGARLYLDV--------GSHPEYATPECDSLSDLVAHDKAGERILESLAHSAEAK--
-----MREE-GIRGDVFLLKNNTDSAGNSYGCHENY------------------------
------------------------------------------------------------
---------------------------------------LTVRVDDLTRLVEVLIPFLVS
RQIIAGAGKVLLTS----------------------RGPLYAVSQRAEHIWEGVSSATTR
-SRPIIN--------------TRDEPHADAERYRRLHVIVGDSNMSQWATYLKVGAMAIV
LRLLE--------EEVV-----LRDLTL-------------ENPIRAIREIAHDTELERT
VRLVNGRELTGLEIQEAYFERAERYHER----IG-------LPADEARALDMWREALKAL
RA-----NDHEALFGKVDWVTKLTLIEAFRARH-----------QLPLSHPQVSLLDLQY
HDISRERGLFARLEAKGRVPRIVDDETIERAVDEPPATTRAALRGRFIRAAKE-----AH
RDYTVDWVHLKL---NDQAQRTVMLKDPFASE--------DERVDRL-LTSI--------
---------------------
>PafA-Actinobacteria_Acidothermus cellulolyticus 11B|GCF_000015025.1
------------------------------------------------------------
--------------------------------MDRRIFGLENEYGVTC-----TFHGQRR
LSPDEVARYLFRRVVSW-------------------------------------------
------------------------------------------------------GRSSNV
FLRNGARLYLDV--------GSHPEYATPECDNLVDLVVHDKAGERTLEGLLVDAEHR--
-----LREE-GITGDIYLFKNNTDSAGNSYGCHENY------------------------
------------------------------------------------------------
---------------------------------------LVTRQGEFSRLADVLIPFLVT
RQLICGAGKVLATP----------------------RGAVYCLSQRAEHIWEGVSSATTR
-SRPIIN--------------TRDEPHADAERFRRLHVIVGDSNMAEPSTLLKVGSTDIV
LRMIE--------AGVV-----LRDLSL-------------ENPIRAIREVSHDPTGRRR
IRMANGREASALEIQEEYLSKAQEFLER----RG-------TDAVTKRVLDLWERTLRAV
RT-----GDLSLVDREIDWVIKYRLIEAYRARH-----------DLPLSSPRVAQIDLAY
HDVKRTRGLYYLLERKGAVERVAHDVQIFEAKSTPPQTTRARLRGEFIRHAQE-----KR
RDFTVDWVHLKL---NDQAQRTVLCKDPFRSV--------DERVEKL-IASM--------
---------------------
>PafA-Actinobacteria_Actinomyces viscosus NCTC10951|GCF_900637975.1
V-----------------------------------------------------------
-------------------------SMSGSRPPARRIIGVETEYGITCA---PTGDGPPP
LDADHAARELFEPVVQR-------------------------------------------
------------------------------------------------------SRSSNV
FTRGGARLYLDV--------GSHPEFATAECDHLEDLLAQDRAGELVMADLAQQANTR--
-----LTAA-GVPGRIHLLKNNRDAEGNGFGCHENY------------------------
------------------------------------------------------------
---------------------------------------LVRRRGDFWNDARTLVPHLVT
RQILVGAGHIVGDEEAHPPAPHS-----------GPRHSGYVFSQRADQMWDAVSSATTR
-ARPLIN--------------TRDEPHADAERYRRMHVIVGDSNIAQGSTLLKVAAMDLL
LDYLE--------SGGD-----LSDLAL-------------ADPMRAIRDTCRDLSGRAL
LERADGRTMTALEMQTEHLERLRNHVAG----GVE------VTGLHAAALELWERGLEAV
RL-----QQPELVVTELDWAAKYQLVTRFCQRH-----------DTGLTDPRVTRLALAY
HDVSPDQGLRQRLESAGMLRRFVDDEACRRAMGTPPATTRAHLRGAVVARAED-----LR
RDLTVDWVGVRL---DDGASPTVTLSDPFCAA--------DERIDAL-LESMERSATDLP
A------GV------------
>PafA-Actinobacteria_Actinopolyspora erythraea YIM_90600|GCF_002263515.1
------------------------------------------------------------
--------------------------------MQRRIFGIETEFGVTC-----TFHGQRR
LSPDEVARYLFRKVVSW-------------------------------------------
------------------------------------------------------GRSSNV
FLRNGARLYLDV--------GSHPEYATAECDDLVQLVTHDKAGERILEDLLTDAERR--
-----LADE-GIGGDIFLFKNNTDSAGNSYGCHENY------------------------
------------------------------------------------------------
---------------------------------------LVGRSGEFSRIADVLLPFLVT
RQLICGAGKVLQTP----------------------RGAVYCLSQRAEHIWEGVSSATTR
-SRPIIN--------------TRDEPHADAERYRRLHVIVGDSNMSEVTTLLKVGTVNLV
LEMIE--------QGVQ-----FHDFSL-------------DNPIRAIREISHDLTGRRP
VRLAGGREASALDIQREYYGRAVEYVAR----RG-------SDPMTDRIMDLWGRALDAV
EY-----QDYSLIDREVDWAIKHRLLERYRDKH-----------GLELSSPRIAQLDLAY
HDLRRNRGLFEMLQRKDLVDRATNDGDIEAAKDTPPQSTRAKLRGDFIAAAQT-----AG
RDFTVDWVHLKL---NDQAQRTVLCKDPFRAV--------DERVERL-ISSL--------
---------------------
>PafA-Actinobacteria_Beutenbergia cavernae DSM_12333|GCF_000023105.1
MGRRRRAPLRPRR----AAVASGPRPGRRAPDRLRRAREPRRRAGRDARPREPRGRRPRP
HPAPSRVPPAR----TGRLRRSRGRGERDVTEQRRRIFGIETEYGVTC-----ATPDGRG
LSADEVARYLFRKVVAW-------------------------------------------
------------------------------------------------------GRSSNV
FLRNGARLYLDV--------GSHPEYATAECDDVRELVVQDAAGMHILEGLVDDAQRR--
-----LSSE-GLPGRIHLFKNNVDSAGNSYGCHENY------------------------
------------------------------------------------------------
---------------------------------------LIRRRGDFSRMADVLVPFFIT
RQILTGAGHVLTTP----------------------RGPLYCFSQRADHIWEAVSSATTR
-SRPIIN--------------TRDEPHADADAFRRLHVIVGDSSMSETTTMLKVGMTDLV
LRMLE--------DGET-----FRDLAL-------------ENPVRAIRDISHDITGRAK
VTTARGTTVTALDVQEEFLTRAKAAAAD----D--------DRPTTARVLELWERGLHAV
AT-----GDHGLVDRELDWAIKERLVDRYRATH-----------DVPLGDARIQRLTLAY
HDISRTDGLFHRLTERGLAARVSTDVEVFEATSRPPATTRAKLRGDFVRAAQE-----HR
RDYTVDWVHLKL---NDQAQRTVLCKDPFRSS--------DERVTRL-IASMDG------
---------------------
>PafA-Actinobacteria_Georgenia sp. ZLJ0423|GCF_003710105.1
V-----------------------------------------------------------
-------------------------------RPARRIYGLETEYGITVDGGRPSERGAEP
VSADEAARYLFRKVVAL-------------------------------------------
------------------------------------------------------GRSSNV
FLRNGARLYLDV--------GSHPEYATAECDDVRDVVVQDRAGERILNELADEASAR--
-----LAED-GVTGRIHLLKSNVDSAGNAFGCHENY------------------------
------------------------------------------------------------
---------------------------------------LIRRRGDFARTVGELVPFLVT
RQILTGAGTVRTTP----------------------SGPVYCFSQRSEHLWEAMSSATTR
-SRPMIN--------------SRDEPHADPELYRRLHVISGDSSVAETTTLLKTGMTGLV
LDLLE--------SGTR-----LGDLVL-------------ADPMRAIRDVARDLTARTP
LELADGRRLSALEMQEEYLARVLAHLDG----AD-------LSDTDRRVLELWERGLRAV
RT-----GEHSLVDTELDWAIKKRLLDRYRTQH-----------GRAFDEVRTARLLLAY
HDISPRDGLAATMRARGLMATVATDEEVARAVTVPPQTTRAKLRGDFVGAAQD-----HR
RDHTVDWVHLKL---GDLGQRTVLCKDPFAST--------DERVDRL-IAAASAPRAPLG
GGAPA----------------
>PafA-Actinobacteria_Brevibacterium aurantiacum SMQ-1417|GCF_003999295.1
------------------------------------------------------------
---------------------------------MARIYGLETEYGLAHS----AGEGDRR
IGPEEIARYLFRPVVEW-------------------------------------------
------------------------------------------------------GRSSNV
FLPNGSRLYLDV--------GSHPEYATAECDKLSDLLTQDRAGESLMIDLLNQAQAS--
-----IEAD-GLGGRIHMVKNNTDAAGNSYGSHENF------------------------
------------------------------------------------------------
---------------------------------------LIRRNLDFNRLTTVLLPFLVS
RQLLVGAGAIIPAQSSFQPDVEA-----------NQSEMMFGLSARSDVMWEGLSSATTR
-SRPIIN--------------ARDEPHADAEKYRRLHVIVGDSSMSTATSALKIGSAVLM
LDLIE--------QGAR-----IPEHGL-------------RHPVRDIRLVARDLTGSVK
LERTDGTTITPLNLLADYRDWARVIVDN----GDHSL---GDDGMAEYVIDLWTRMLEAV
ES-----QDFSAVDHEIDWVMKKTLIDRALARG-----------IDDVTDARISRLDIAY
HDITPETGLFPKLERTGMAKNLVSAEAREKAKDIPPTSTRAAIRGEFVRAAHA-----AR
RDYTVDWVHLRL---NDESGRAVALKNPFEPT--------HPQAEAL-IAGL--------
---------------------
>PafA-Actinobacteria_Catenulispora acidiphila DSM_44928|GCF_000024025.1
------------------------------------------------------------
--------------------------------MDRRIFGLENEYGVTC-----TFRGQRR
LSPDEVARYLFRRVVSW-------------------------------------------
------------------------------------------------------GRSSNV
FLRNGARLYLDV--------GSHPEYATPECDSVRELIVHDKAGERILEGLLADAERR--
-----LHEE-GIAGDVYLFKNNTDSAGNSYGCHENY------------------------
------------------------------------------------------------
---------------------------------------LVGRHGEFSRLADVLIPFLVT
RQLICGAGKVLATP----------------------RGAVYCVSQRAEHIWEGVSSATTR
-SRPIIN--------------TRDEPHADAEKYRRLHVIVGDSNMSETTMLLKVGATDLV
LRMIE--------AGTT-----LRDMTL-------------ENPIRAIREVSHDMTGQKK
VRLANGREMSALEIQEEYFTKARDFAEK----RGL------RTGAVDRILDLWERTLTAV
NT-----GDLDLISREIDWVIKYQLIERYRAKN-----------NLAMSAPRVAQLDLAY
HDISRNRGLYYLLEKRGMVERTATDLEIFQAKSVPPQTTRARLRGEFIKRAQE-----QR
RDFTVDWVHLKL---NDQAQRTVLCKDPFRSV--------DERVEKL-ISSM--------
---------------------
>PafA-Actinobacteria_Cellulomonas fimi ATCC_484|GCF_000212695.1
------------------------------------------------------------
--------------------------------MDRRIFGLETEYGVTC-----AAQDGRG
LSADEVARYLFRKVVAW-------------------------------------------
------------------------------------------------------GRSSNV
FLRNGSRLYLDV--------GSHPEYATAECDDVRQLVAHDRAGERILEGLVADAQQR--
-----LEHE-GLPGRIHLFKNNTDSAGNSYGCHENY------------------------
------------------------------------------------------------
---------------------------------------LVRRQGDFARLSDVLVPFLIT
RQVLTGAGKVLSTP----------------------RGAVFCLSQRADHIWEAVSSATTR
-SRPIIN--------------TRDEPHADAEHYRRLHVIVGDSSMSETTTMLKVGATDLI
LRMIE--------AGVP-----LREMTL-------------ENPIRAIREISHDVTGQHP
VVLANGRTVTALDLQEEYLARVTEFVTS----EGG------PTPETKQVLDLWERGLRAL
RT-----GDLSLVERELDWVIKYQLIERYRAKH-----------GLELSDVRVQRLDLAY
HDISRTEGLYNLLAAKGLVERVTSDLEIFEATAVPPQTTRAKLRGDFVRAAQE-----AR
RDYTVDWVHLKL---NDQAQRTVLCKDPFRSV--------DERVDRL-IESM--------
---------------------
>PafA-Actinobacteria_Brachybacterium ginsengisoli DCY80|GCF_000212695.1
------------------------------------------------------------
--------------------------------MKRRVGGLETEYGLVCV----RADGSRA
LEPEAAARELFRPVVAM-------------------------------------------
------------------------------------------------------GRSSNV
FLRNAARLYLDV--------GSHPEYATAECDDWWELVAQDRAGDRIFADLAAQANAC--
-----LAED-GQDARIHLLKNNVDSAGNAFGSHENY------------------------
------------------------------------------------------------
---------------------------------------LVDRRGEFTRLPRYLLPFLVT
RQIITGAGGVVRSAPEDGTASHRAAAATADGTAREADGARFVFSRRSDHMWEAVSSATTR
-TRPIIN--------------TRDEPHGDPTRFRRLHVIVGDSTMSAVSTHLRFATTDLV
LRAIE--------SGRA-----LPELAL-------------HDDIAAIRAVSRDLAGTTP
IPLADGGTTTAVEVQQRWLDHVSDLADE----------------SEQQTLQDWQRAIDAV
RT-----GDRSWAAENLDWAIKERLFAQVAERR-----------GVGLEDPAIERLDLAY
HDIEPAQGVFHALRRRGLAPQGPADERIEAARTTAPTTTRAHLRGQVVTAAQE-----HG
VDHVVDWTTLRL---TRPGAMPVQVLDPFTTE--------LPAVDAL-LEEIRSHGSGSP
RSSMPFA--------------
>PafA-Actinobacteria_Luteipulveratus mongoliensis MN07-A0370|GCF_001190945.1
------------------------------------------------------------
--------------------------------MDRRIFGIENEYGVTC-----TFDGQRR
LTPDEVARYLFRKVVSW-------------------------------------------
------------------------------------------------------GRSSNV
FLGNGARLYLDV--------GSHPEFATAECDDVHQLVVHDKAGERIIEGLVEDAQAR--
-----LRDE-GIEGQIYVFKNNTDSAGNSYGCHENF------------------------
------------------------------------------------------------
---------------------------------------LISRQGEFQKISDILIPFLVS
RQITCGAGKITMLG----------------------HTPTFCVSQRADHIWEGVSSATTR
-SRPIIN--------------TRDEPHADAERYRRLHVIVGDSNMSETTTLLKVGSADLV
LRMIE--------DGVA-----MRDLSL-------------ENPIRAIREISHDVTGRKP
VRLANGRELSALQLQMEFFEKAQTYVDQ----QGL------TDPLIKRVLDLWQRTLTAI
ET-----SNLGLVDTEIDWVIKHKLLDQYSAKH-----------GLGLDDARMLQLDLAY
HDINRRRGLFYLLQKRGMAARVATDVEIFEAKTFPPQTTRAKLRGDFIRAAQA-----KR
RDFTVDWVHLKL---NDQAQRTVLCKDPFSSH--------DQRVQRL-IDGM--------
---------------------
>PafA-Actinobacteria_Dermatophilus congolensis NCTC13039|GCF_900187045.1
------------------------------------------------------------
--------------------------------VTSRVMGVETEYGVSF-----TYEGRRR
LSGDEAARAMFRDIIGR-------------------------------------------
------------------------------------------------------HRTSNV
FTDSGARLYLDV--------GNHPEYATAECTDVFDLVAHDRAGELIMDELAGGAVRR--
-----LAQD-GIEGTFRVLKNNLDSVGNSYGCHENY------------------------
------------------------------------------------------------
---------------------------------------LVRRSGRVEALSELLAPFLVT
RQIFCGAGRVVRPQRG------------------ADEPVRFDISQRAEVVWEGVSHATTR
-SRPMIN--------------ARDEPHADANMYRRLHVIVGDSTMTQTSTLLKVGTTELV
LRVLE--------SGAP-----APVVGL-------------ASNARAIRAISRDP--WSV
VSLADGKRMRAVEVQRAFYAAVVDYLDR----VGV------SGPADERVLQLWDGVLTAV
ES-----RDWAVLSRQVDWAVKRRVLDRFMERH-----------GTDLQDARVAALDLLF
HDVRPGQGLFAALERAGEVDVLISDARAREAMTVPPR-TRAVLRGAVVVAARQ-----AG
LPCSVDWARVQV---GGGVDREVELLDPFATH--------DERVEQL-LVSMRGDGGVVS
-------------------LR
>PafA-Actinobacteria_Dietzia psychralcaliphila ILA-1|GCF_003096095.1
------------------------------------------------------------
--------------------------------MIRRIVGIETEFGITSV----GGEGSRS
LGPDEIARYFFRPVVER-------------------------------------------
------------------------------------------------------WRSSNV
FLENGSRLYLDV--------GSHPEYATAECDGLRQIVAHDRAGERIIDDLAVHAEQS--
-----LAAE-GIDAKVYLFKNNTDTVGNSYGSHENY------------------------
------------------------------------------------------------
---------------------------------------LLDRSTQVRSMATTLLPFLVS
RQLICGAGKILPGTPTGV------------GTA-EDEGPAFCFSQRAEHMWDGVSSATTR
-SRPLIN--------------TRDEPHADSTRFRRMHVIVGDSNMIETTTLLKIASTRLV
LEMLE--------AGVE-----LRPMAI-------------AHPVRAIREISRDLSGTRP
VGLTDGTTMSALEIQREFLAAVHRHLGR----GGWER---DDRDDVERCVALWERVLDAV
ES-----GDHDSIAGDIDWAAKLRLIRQVQGRT-----------GVDLDHPRLAQIDLTY
HDIRPGRGLHSVLERRGLVSRVVDDSEIERARHSAPETTRAALRGRFISAATR-----AE
RDYTVDWVHLKV---ADGTLPTVALTDPFAAE--------DPRVDDL-IAALGR------
---------------------
>PafA-Actinobacteria_Geodermatophilus obscurus DSM_43160|GCF_000025345.1
------------------------------------------------------------
--------------------------------VERRIFGIETEYGVTC-----TFRGQRR
LSPDEVARYLFRRVVSW-------------------------------------------
------------------------------------------------------GRSSNV
FLRNGSRLYLDV--------GSHPEYATAECDDLSELVVHDKAGERILEGLLVDAEQR--
-----LAEE-GVTGDIYLFKNNTDSAGNSYGCHENY------------------------
------------------------------------------------------------
---------------------------------------LVGRHGEFSRLADVLIPFLVS
RQIVVGAGKVLQTP----------------------RGAIYCISQRAEHIWEGVSSATTR
-SRPIIN--------------TRDEPHADAERYRRLHVIVGDSNMNETTTLLKVAVTDLV
LRMIE--------AGVP-----IRDMTL-------------ENPIRAIREISHDMTGRRK
VRLANGKEMSALEIQSEYHSRAAEFVDR----EG-------FGPVHRQMLELWGRVLKAV
DT-----GDLSLIDREIDWATKYQLIERYRAKR-----------DLPMSSPRIAQMDLAY
HDISRTRGLYYLLERNNQVDRVAHEPRVFEAKNVPPQTTRARLRGEFIRRAQE-----KR
RDFTVDWVHLKL---NDQAQRTVLCKDPFKAV--------DERVDKL-IASM--------
---------------------
>PafA-Actinobacteria_Stackebrandtia nassauensis DSM_44728|GCF_000024545.1
------------------------------------------------------------
--------------------------------MDRRIFGLETEFGVTC-----TFRGQRR
LSPDEVARYLFRRVVSW-------------------------------------------
------------------------------------------------------GRSSNV
FLRNGARLYLDV--------GSHPEYATPECDSVADLVRHDRAGERVLEGLLIDAERR--
-----LHDE-GIAGDIFLFKNNTDSAGNSYGCHENF------------------------
------------------------------------------------------------
---------------------------------------LVSRHGEFGRLADILIPFLVT
RQLICGAGKVLQTP----------------------RGALYCLSQRAEHIWEGVSSATTR
-SRPIIN--------------TRDEPHADAERYRRLHVIVGDSNMNEVTTMLKVGAADLV
LKMIE--------TGVT-----MRDLTL-------------ENPIRAIREVSHDITGRHK
VRLANGREMNALEIQQEYLSKAVDFVER----RG-------ADAVTKRVIELWGRVLSSV
EN-----GDLDSISREIDWVSKYQLIEKYRAKR-----------DLPLSSSRVAQLDLAY
HDIRRGRGLYNLMERRGSVDRVVRDVETFEAKEVPPQTTRARLRGEFIRRAQE-----KR
RDFTVDWVHLKL---NDQAQRTVLCKDPFRSR--------DERVDKL-IASM--------
---------------------
>PafA-Actinobacteria_Gordonia insulae MMS17-SY073|GCF_003855095.1
------------------------------------------------------------
--------------------------------VQRRIMGIETEFGVTC-----TFHGHRR
LSPDEVARYLFRRVVSW-------------------------------------------
------------------------------------------------------GRSSNV
FLQNGARLYLDV--------GSHPEYATAECDSLIQLINHDRAGELVLEDLLIDAEQR--
-----LADE-GIGGDIYLFKNNTDSAGNSYGCHENY------------------------
------------------------------------------------------------
---------------------------------------LVVRAGEFSRISDVLLPFLVT
RQLICGAGKVLQTP----------------------KAATFCLSQRAEHIWEGVSSATTR
-SRPIIN--------------TRDEPHADAEKYRRLHVIVGDSNMSEMTTMLKVGSAALV
LEMIE--------AGVA-----FRDFAL-------------DNPIRAIREVSHDPTGRRP
VRLAGGRQASALDIQREYHARAVEHMTN----RR-------PDPEMDKVVDLWGRMLDAV
ES-----TDFSTVDTEVDWVIKRKLFQRYQDRY-----------SMDLSDPKIAQLDLAF
HDIKRGRGVFDVLTRKGLVTRATTDEAIATAVNEPPQTTRAKLRGDFISAAQK-----AG
RDFTVDWVHLKL---NDQAQRTVLCKDPFRSV--------DERVDRL-IASM--------
---------------------
>PafA-Acidimicrobiia_Ilumatobacter coccineus YM16-304|GCF_000348785.1 
------------------------------------------------------------
--------------------------------MERRIYGLENEYGVTC-----TLRGQRR
LSPDEVARYLFRRVVSW-------------------------------------------
------------------------------------------------------GRSSNV
FLQNGARLYLDV--------GSHPEYATPECDSLYDLVVHDKAGERILEQLVASAEQR--
-----LAEE-SIRGTIYLFKNNTDSAGNSYGCHENF------------------------
------------------------------------------------------------
---------------------------------------MTSRDDDLGHYAEVLIPFFVS
RQIYAGAGKVLQTA----------------------RGATYSIAQRAEHIWEGVSSATTR
-SRPIIN--------------TRDEPHADAERFRRLHVIVGDSNMSEYTTFLKVGAAACM
LRMLED-------PNVV-----LRDMTL-------------ENPIRAIREISHDITCRRT
VRLANGRDVSALDIQREYLDRALRYAET----KG-------FPPLEQKALEMWEHCITTI
ED------DPLKLDREVDWVIKHKLIEAFRERH-----------DLPLGHARVQLLDLQY
HDVSRSRSPFYKLQDRGLVERVCTDADINTAIDTPPQTTRARLRGEFVKRAKE-----RK
RDYTVDWVHLKL---NDQAQRTVLCKDPFKSR--------DERVERL-IESL--------
---------------------
>PafA-Acidimicrobiia_Intrasporangium calvum DSM_43043|GCF_000184685.1
------------------------------------------------------------
--------------------------------MERRIFGIENEYGVTC-----TTQGQRR
LTPDEVARYLFRRVVAW-------------------------------------------
------------------------------------------------------GRSSNV
FLGNGARLYLDV--------GSHPEYATAECDSVRELVIQDKAGERILEGLVEDAQAR--
-----LQDD-GVEGEIFVFKNNTDSAGNSYGCHENY------------------------
------------------------------------------------------------
---------------------------------------LFGRTGDFQRVSDMFIPFLIS
RQITSGAGKVVATA----------------------HGANFAVSQRADHIWEGVSSATTR
-SRPIIN--------------TRDEPHADAERYRRLHVIVGDSNMSETTSLLKVGSADLV
LRLIE--------QGVV-----MRDLTL-------------ENPIRAIRTMSHDPTGRAT
VRLANGRELSALDLQREYFEKASELVDR----EGM------GSSDTKQVLDLWGRTLEAV
GS-----GDLDSIATEIDWVIKLRLIERYRARH-----------GLGMSDPRVLQLDLAY
HDINRSRGLFYLLQKRGLAARVSSDIEVFAAKVRPPQTTRAKLRGDFIRAAQA-----HG
RDFTVDWVHLKL---NDQAQRTVLCKDPFRAV--------DERVERL-MDTISRSPEVPR
SL-------------------
>PafA-Actinobacteria_Jiangella alkaliphila DSM_45079|GCF_900105925.1 
------------------------------------------------------------
--------------------------------MDRRIFGLENEYGVTC-----TFRGQRR
LSPDEVARYLFRRVVTW-------------------------------------------
------------------------------------------------------GRSSNV
FLSNGARLYLDV--------GSHPEYATPECDSITDLVTHDKAGERVLEGLLVDAEKR--
-----LAEE-GIAGDVYLFKNNTDSAGNSYGCHENY------------------------
------------------------------------------------------------
---------------------------------------LVGRHGEFSRLADILIPFLVT
RQMICGAGKVLQTP----------------------RGAVFAVSQRAEHIWEGVSSATTR
-SRPIIN--------------TRDEPHADAERYRRLHVIVGDSNMNECTTLLKVGATDLV
LRMIE--------AGVG-----LRDMTL-------------ENPIRAIREISHDLTGRRK
VRLAGGREASALEIQEEYFTKARDFVER----REL------ATPAIQRVLELWERTIKAI
DS-----ADLSLVEGEIDWVTKYRLIERYRAKH-----------NMTLTHPRVAQLDLAY
HDIHRGRGLYYLLEKRGQVQRVARDVEIFEAKSVPPQTTRAKLRGEFIKRAQE-----RR
RDFTVDWVHLKL---NDQAQRTVLCKDPFRSV--------DERVARL-IEGM--------
---------------------
>PafA-Actinobacteria_Kineococcus radiotolerans SRS30216|GCF_000017305.1
------------------------------------------------------------
--------------------------------MDRRIFGLETEFGVTC-----AFEGQRK
LSPDEVARYLFRKVVSW-------------------------------------------
------------------------------------------------------GRSSNV
FLKNGARLYLDV--------GSHPEYATPECDDVRQLVVHDRAGERTLEGLLTDAERR--
-----LEEE-GIAGEVFLFKNNTDSAGNSYGCHENY------------------------
------------------------------------------------------------
---------------------------------------LVSRHGEFGKLSDVLIPFLVS
RQLIVGAGKVVQTP----------------------RGAVYSLSQRADHIWEGVSSATTR
-SRPIIN--------------TRDEPHADAERYRRLHVIVGDSNMSETTTMLKLGATDLV
LRMVE--------EGVV-----LREMTM-------------ENPIRAIREISHDMTGRKP
VRLANGREASALEIQEEYLEKAKEFVES----RGL------QTPTIKRVLDLWERALRAV
AT-----QDFSLVDREVDWVIKKKLLDRYMAKH-----------DLPLTSPRIARLDLAY
HDIHRKRGLHYMLAERGMAERVCSDIEVFEALSVPPQTTRAKLRGDFVRAAQE-----KR
RDFTVDWVHLKL---NDQAQRTVLCKDPFKAV--------DDRVERL-IDSM--------
---------------------
>PafA-Actinobacteria_Frankia alni ACN14a|GCF_000058485.1 
V-----------------------------------------------------------
------------------------ASEHRVTDVDRRIFGLENEYGVTC-----VFRGQRR
LSPDEVARYLFRRVVSW-------------------------------------------
------------------------------------------------------GRSSNV
FLKNGARLYLDV--------GSHPEYATPECDSVPDLVTHDKAGERILEGLLVEAERR--
-----LREE-GIAGDIHLFKNNTDSAGNSYGCHENY------------------------
------------------------------------------------------------
---------------------------------------LVGRHGEFSKLADVLVPFLVS
RQILCGAGKVLQTP----------------------RGAVYCISQRAEHIWESVSSATTR
-SRPIIN--------------TRDEPHADAERFRRLHVIVGDSNMSETTMLLKLGSTDLV
LRMIE--------AGVM-----LRDMTL-------------ENPIRAIREVSHDMTCQRK
IKLANGREVSALDIQREYYSKAVEFVER----RG-------GDEVAKRVLDLWGRTLLAI
ET-----DDLELVAREIDWVTKYVLIERFRHKH-----------GLSLASPRVAELDLKY
HDIHRDRGLYYRMERAGLVERVTRDLDVFEAKSRPPQTTRARLRGEFIKRAQE-----KR
RDFTVDWVHLKL---NDQAQRTVLCKDPFRSV--------DDRVDKL-IASM--------
---------------------
>PafA-Actinobacteria_Arthrobacter crystallopoietes DSM_20117|GCF_002849715.1
------------------------------------------------------------
--------------------------------MDRRIFGIETEFGISY-----SAPDSRP
LSPEEVARYLFRKVVTW-------------------------------------------
------------------------------------------------------GRSSNV
FLTNGSRLYLDV--------GSHPEYATAECDDVAQLIAQDRAGELILEDLMNEAQDR--
-----LRHE-GFDGSVYLFKNNTDSAGNSYGSHENY------------------------
------------------------------------------------------------
---------------------------------------LIPRKLEFSRLADILIPFLVT
RQVLVGAGKVLKTQ----------------------NGSIYAFSQRADHIWEGVSSATTR
-SRPIIN--------------TRDEPHADAEYYRRLHVINGDSNMCETTTMLKIGSVDLL
LRMIE--------AGVI-----MRDLRL-------------ENPIRSIRDISHDLTGSKP
LKLANGKEMSALQMQQEYLDKAREFVRT----NGA------HSPHVERILDLWKRTLAAV
EA-----QDYSGIDTEIDWAIKKKLIDRFSQRH-----------GLDLDSARISQLDLTY
HDISRRRGLFFLLQARGEAARVVQEPEVKSAVDNPPQTTRAKLRGDFVRAARE-----HG
RDFTVDWVHLKL---NDRSQQTILCKDPFKNV--------DDRVEAL-LASL--------
---------------------
>PafA-Actinobacteria_Actinoplanes friuliensis DSM_7358|GCF_000494755.1
------------------------------------------------------------
--------------------------------MERRIFGLETEYGVTC-----TYRGQRR
LSPDEVARYLFRRVVSW-------------------------------------------
------------------------------------------------------GRSSNV
FLRNGARLYLDV--------GSHPEYATPECDSVTDLVAHDRAGERILEGLLVDAEKR--
-----LHDE-GIAGEIYLFKNNTDSAGNSYGCHENY------------------------
------------------------------------------------------------
---------------------------------------LVSRHGEFGRLADVLIPFLVT
RQLICGAGKVLQTP----------------------RGAVFCLSQRAEHIWEGVSSATTR
-SRPIIN--------------TRDEPHADAERYRRLHVIVGDSNMNEVTTLLKVGSADLV
LRMIE--------AGVV-----MRDLSL-------------ENPIRAIREVSHDITGRRK
IRLANNKEVSALEIQQEYLAKATEFVER----RG-------GDPTAKRVVELWGRVLNAI
ET-----GDLDPVSREIDWVSKYKLIERYQAKH-----------EMPMSHPRIAQLDLAY
HDVRRGRGLYALMEKRKQVDRISNDLEIFEAKETPPQTTRARLRGEFIRHAQE-----KR
RDFTVDWVHLKL---NDQAQRTVLCKDPFRAY--------DERVERL-IASM--------
---------------------
>PafA-Actinobacteria_Nakamurella multipartita DSM_44233|GCF_000024365.1
------------------------------------------------------------
--------------------------------MQRRIMGIETEFGITC-----TFHGQRR
LSPDEVARYLFRRVVSW-------------------------------------------
------------------------------------------------------GRSSNV
FLRNGSRLYLDV--------GSHPEYATAECDELPVLIAHDKAGERILQDLVVDAETR--
-----LAEE-GIGGDIYLFKNNTDSAGNSYGCHENF------------------------
------------------------------------------------------------
---------------------------------------LIARGGEFAKIADGLIPFLVT
RQLIAGAGKVLQSP----------------------RGASYCLSQRADHIWEGVSSATTR
-SRPIIN--------------TRDEPHADAERYRRLHVIVGDSNMSETTTLLKVGTAALV
LEMIE--------SGVP-----MRDFTF-------------ENPIRAIREISHDTTGRKA
VRLAGGGDISALDAQTEYYEKAAAFVAN----RG-------TDPVTHQVLDLWRRTLEAV
QT-----QDFTKVDTEIDWIIKKKLIDAYAAKH-----------GLDLTHPRIAQLDLTY
HDVRPGRGLHSLLAARGRAARVVTDGQITTAMTVPPQTTRARLRGEFVAAAQD-----AG
RDYTVDWVHLKL---NDQAQRTVLLKDPFRST--------DDRVTKL-IEAM--------
---------------------
>PafA-Actinobacteria_Nocardia mangyaensis Y48|GCF_001886715.1
------------------------------------------------------------
-------------------------------------MGIETEFGVTC-----TFHGHRR
LSPDEVARYLFRRVVSW-------------------------------------------
------------------------------------------------------GRSSNV
FLRNGARLYLDV--------GSHPEYATAECDSLVQLVTHDRAGERVLEDLLIDAEQR--
-----LAEE-GIGGDIYLFKNNTDSAGNSYGCHENF------------------------
------------------------------------------------------------
---------------------------------------LVVRAGEFSRISDVLLPFLVT
RQLICGAGKVLQTP----------------------KAATFCLSQRAEHIWEGVSSATTR
-SRPIIN--------------TRDEPHADAEKYRRLHVIVGDSNMAEPTTMLKVGTASLV
LEMIE--------AGVS-----FRDFAL-------------DNPIRAIREVSHDLTGRRP
VRLAGGRQASALEIQREYYARAVEHLRN----RD-------RDPQVDAVVDLWGRTLDAV
EA-----QDFAKVDTEIDWVIKRKLFQRYQDRY-----------SMELSDPKIAQLDLAY
HDIKRGRGVFDLLQRKGLAKRITEDDAVDAAVDTPPQTTRAKLRGDFITAAQE-----AG
RDFTVDWVHLKL---NDQAQRTVLCKDPFRSV--------DERVDRL-IASM--------
---------------------
>PafA-Actinobacteria_Nocardiopsis gilva YIM_9008|GCF_002263495.1
------------------------------------------------------------
--------------------------------MERRIFGLENEYGVTC-----TFRGQRR
LSPDEVARYLFRRVVSW-------------------------------------------
------------------------------------------------------GRSSNV
FLRNGARLYLDV--------GSHPEYATPECDNLADLVAHDKAGERILEGLQVDAEQR--
-----LHEE-GIAGEIYLFKNNTDSAGNSYGCHENY------------------------
------------------------------------------------------------
---------------------------------------LVGRHGEFGRLADVLIPFLVT
RQIICGAGKVLQTP----------------------RGALYCVSQRAEHIWEGVSSATTR
-SRPIIN--------------TRDEPHADAERFRRLHVIVGDSNMSEVTTLLKLASTDLV
LRMIE--------TGVV-----MRDYTL-------------ENPIRAIREVSHDMTGRRK
VRLANGREASALEIQREYLEKVQVYVDR----NG-------TDATGKRVLELWQRTLEAV
ET-----QNLDLVAHEIDWVAKYKLLERYRAKH-----------GLSLSSPRVAQLDLTY
HDIHRDRGLFYLLQRKGEMDRVIGDLKIFAAKSIPPQTTRARLRGEFIRRAQE-----KR
RDFTVDWVHLKL---NDQAQRTVLCKDPFKAV--------DERVEKL-IAGM--------
---------------------
>PafA-Actinobacteria_Isoptericola dokdonensis DS-3|GCF_001636295.1
------------------------------------------------------------
--------------------------------MDRRIFGLETEYGVTC-----AAEDGRG
LSADEVARYLFRKVVAW-------------------------------------------
------------------------------------------------------GRSSNV
FLRNGSRLYLDV--------GSHPEYATAECDDVRQLVAYDRGGERILEGLVADAQQR--
-----LEHE-GLPGKVHLFKNNTDSAGNSYGCHENY------------------------
------------------------------------------------------------
---------------------------------------LVRRQGDFSRLSDVLVPFLIT
RQVLTGAGKVLPTP----------------------RGATYCLSQRADHIWEAVSSATTR
-SRPIIN--------------TRDEPHADAEHYRRLHVIVGDSSMSESTTMLKVGATDLV
LRLVE--------AGVP-----VRDLSL-------------ENPIRAIREISHDSTGLHL
VQLANGRTATAVDIQAEYYQRVREHVDA----HVD------PTPQVKQVLDLWERGLRAL
ES-----GDLSLVDRELDWVIKLRLIDRYRAKH-----------GLELDDPRIARLDLAY
HDISRTEGLYNLLAARGMVERIVTDLEVFESTAVPPQTTRAKLRGDFVRAAQD-----AR
RDYTVDWVHLKL---NDQAQRTVLCKDPFRSV--------DERVERL-IESM--------
---------------------
>PafA-Actinobacteria_Kibdelosporangium phytohabitans KLBMP1111|GCF_001302585.1
------------------------------------------------------------
--------------------------------MQRRIFGIETEFGVTC-----TFHGQRR
LSPDEVARYLFRRVVSW-------------------------------------------
------------------------------------------------------GRSSNV
FLRNGSRLYLDV--------GSHPEYATAECDDLVQLVTHDKAGERILEDLLVDAERR--
-----LADE-GIGGDIFLFKNNTDSAGNSYGCHENY------------------------
------------------------------------------------------------
---------------------------------------LVTRAGEFSRIADVLLPFLVT
RQLICGAGKVLQTP----------------------RGAVYCLSQRAEHIWEGVSSATTR
-SRPIIN--------------TRDEPHADAERYRRLHVIVGDSNMSESTTLLKVGSANLV
LEMIE--------EGVQ-----FRDFSL-------------DNPIRAIREISHDLTGRRL
VRLAGGREASALDIQREYYNKAVEHVAR----KD-------ENPVTNRVMELWGRTLDAV
EN-----EDLSRIDREIDWAIKHRLVERYQAKH-----------NLELSSARVAQLDLAY
HDIRRGRGIFDLLQRKDLVQRVTDDGEIEAAKDTPPQTTRAKLRGDFIAAAQE-----AG
RDFTVDWVHLKL---NDQAQRTVLCKDPFRAV--------DERVERL-IASL--------
---------------------
>PafA-Actinobacteria_Segniliparus rotundus DSM_44985|GCF_000092825.1
------------------------------------------------------------
--------------------------------MRRRIMGIETEYGVTC-----MFKGHRR
LSPDEVARYLFRKVVCW-------------------------------------------
------------------------------------------------------GRSSNV
FLPNGSRLYLDV--------GSHPEYATAECDSLRQLLAHDRAGERILEGLLLEAEAS--
-----LAEE-GIGGDVYLFKNNTDSTGNSYGCHENY------------------------
------------------------------------------------------------
---------------------------------------LVVRAGEFSRVSDVLLPFLVT
RQLICGAGKVLSTP----------------------KEARYCLSQRAEHIWEGVSSATTR
-SRPIIN--------------TRDEPHADAELYRRLHVIVGDSNMAEPTTFLKVGSTALI
LEMIE--------AGVA-----FRDYAL-------------DNPIRAIREVSHDTTGRRQ
VRLVGGRHASALEIQREYHGKAVEYLHS----TE-------PSTELASVVDLWGRVLDAV
ES-----QDFAKVDTEIDWIIKRKLFQRYEEKH-----------GFDLLHPKIAQLDLAY
HDIKRGRGVFDILRSRGLVSTVVGEDEIEKAKEVAPQTTRARLRGEFITAATQ-----AG
RDFTVDWVHLKL---NDQAQRTVLCKDPFKAV--------DERVDRM-IASLGSGPKEFL
RDGGS----------------
>PafA-Actinobacteria_Streptomyces griseochromogenes ATCC_14511|GCF_001542625.1
------------------------------------------------------------
--------------------------------MDRRIFGLENEYGVTC-----TFRGQRR
LSPDEVARYLFRRVVSW-------------------------------------------
------------------------------------------------------GRSSNV
FLRNGARLYLDV--------GSHPEYATPECDNVTELVTHDKAGERILEGLLVDAERR--
-----LHEE-GIAGDVYLFKNNTDSAGNSYGCHENY------------------------
------------------------------------------------------------
---------------------------------------LVARHGEFSRLADILIPFLVT
RQLLCGAGKVLQTP----------------------RGAVYCVSQRAEHIWEGVSSATTR
-SRPIIN--------------TRDEPHADAERYRRLHVIVGDSNMSETTMLLKVGATDLV
LRMIE--------AGTV-----MRDLTL-------------ENPIRAIREVSHDITGRRK
VRLASGREASALEVQREYFDKAVDFCDR----RGI------RTGTVEQVLELWGRTLEAI
ES-----EELDRIGTEIDWVMKYKLIERYRAKH-----------NMTMSHPRVAQIDLAY
HDIHRRRGLYYLLERKGQAARICNDLKIFEGKSVPPQTTRARLRGDFIRRAQE-----QR
RDFTVDWVHLKL---NDQAQRTVLCKDPFRSV--------DDRVEKL-IAGM--------
---------------------
>PafA-Actinobacteria_Streptosporangium roseum DSM_43021|GCF_000024865.1
------------------------------------------------------------
--------------------------------MDRRIFGLENEYGVTC-----TFRGQRR
LSPDEVARYLFRRVVSW-------------------------------------------
------------------------------------------------------GRSSNV
FLRNGARLYLDV--------GSHPEYATPECDNVVELVTHDKAGERILEGLLVDAEKR--
-----LREE-GIAGDIYLFKNNTDSAGNSYGCHENY------------------------
------------------------------------------------------------
---------------------------------------LVGRHGEFGRLADVLIPFLVT
RQIVCGAGKVLQTP----------------------RGAVYCVSQRAEHIWEGVSSATTR
-SRPIIN--------------TRDEPHADAERFRRLHVIVGDSNMSETTMLLKVGATDLV
LRMIE--------AGTV-----MRDLSL-------------ENPIRAIREVSHDMTGRRR
VRLANGREASSLEIQQEYLSKARDFVDR----RG-------GDEISHRVLELWERTLNAV
ET-----GNLDLVAREIDWVTKYQLIERYRKKY-----------DLPLSSPRVAQLDLAY
HDVHRRRGLFYLLQKRGAVERVASDLKIFEAKSVPPQTTRARLRGEFIRKAQE-----KR
RDFTVDWVHLKL---NDQAQRTVLCKDPFRSV--------DERVDKL-IAGM--------
---------------------
>PafA-Actinobacteria_Actinomadura amylolytica YIM_77502|GCF_003589885.1
------------------------------------------------------------
--------------------------------VDRRIFGLENEYGVTC-----TFRGQRR
LSPDEVARYLFRRVVSW-------------------------------------------
------------------------------------------------------GRSSNV
FLRNGARLYLDV--------GSHPEYATPECDSVIDLVTHDKAGERILEGLLVDAERR--
-----LREE-GIAGDIYLFKNNTDSAGNSYGCHENY------------------------
------------------------------------------------------------
---------------------------------------LVGRHGEFGRLADVLIPYLVT
RQIICGAGKVLQTP----------------------RGAVYCVSQRAEHIWEGVSSATTR
-SRPIIN--------------TRDEPHADAERFRRLHVIVGDSNMSETTMLLKVGATDLV
LRMIE--------AGVV-----MRDLTL-------------ENPIRAIREVSHDMTGRRR
VRLANGREASSLDIQKEYYGKARDFVDR----RG-------GDAVALRVLDLWERTLRAV
ET-----GDLDLVSREIDWVTKYQLIERYRRKY-----------DLPLSSPRVAQLDLAY
HDVHRGRGLYYLLEKRGSVERVTRDLDIFEAKSVPPQTTRARLRGEFIRRAQE-----KR
RDFTVDWVHLKL---NDQAQRTVLCKDPFRSV--------DERVDKL-IAGM--------
---------------------
>PafA-Actinobacteria_Tsukamurella paurometabola DSM_20162|GCF_000092225.1
------------------------------------------------------------
-------------------------------------MGIETEFGVTC-----TFHGHRR
LSPDEIARYLFRRVVSW-------------------------------------------
------------------------------------------------------GRSSNV
FLQNGSRLYLDV--------GSHPEYATAECDSVLQLVTHDKAGERVLEDLLLDAEQR--
-----LQDE-GIGGDIYLFKNNTDSAGNSYGCHENF------------------------
------------------------------------------------------------
---------------------------------------LVGRVGEFSRIADVLLPFLVT
RQLICGAGKVLLTP----------------------KTATYCLSQRAEHIWEGVSSATTR
-SRPIIN--------------TRDEPHADAEKYRRLHVIVGDSNMSETTTMLKVGTATLV
LEMIE--------AGVQ-----FRDFSL-------------DNPIRAIREVSHDTTGRHE
VRLAGGRQAGALDIQREYYAKAVEYLAT----RE-------PDEQLARVVDLWGRTLDAV
ET-----QDFSGIDTEIDWVIKRKLFQRYQDKY-----------SMDLSDPKIAQLDLAY
HDIKRGRGVFDLLQRRGLATRITTDEAVDEAVKSPPQTTRAKLRGDFITAAQA-----AN
RDFTVDWVHLKL---NDQAQRTVLCKDPFRNV--------DERVERL-IASM--------
---------------------
>Dop-Actinobacteria_Mycolibacterium smegmatis MC2_155|GCF_000015005.1
------------------------------------------------------------
---------------------------------MQRIIGTEVEYGIS-------SPSDPT
ANPILTSTQAVLAYAAA---------AGIQRAKRTRWDYEVESPLRDARGFDLSRSSG-P
PPI----------------------------------------------VDADEVGAANM
ILTNGARLYVD---------HAHPEYSAPECTDPMDAVIWDKAGERVMEAAARHVA----
-------SV-PGAAKLQLYKNNVDGKGASYGSHENY------------------------
------------------------------------------------------------
---------------------------------------LMSRQTPFSAVIAGLTPFMVS
RQVVTGSGRVGIGPSG--------------------DEPGFQLSQRADYIEVEVGLETTL
-KRGIIN--------------TRDEPHADADKYRRLHVIIGDANLAETSTYLKLGTTSLV
LDLIE--------EGVD-----LSDLAL-------------ARPVHAVHVISRDPSLRAT
VALADGRELTALALQRIYLDRVAKLVDS-----RDP------DPRASHVIETWANVLDLL
ER------DPMECAEILDWPAKLRLLEGFRQRE-----------NLTWQAPRLHLVDLQY
SDVRLDKGLYNRLVARGSMKRLVTEQQVLDAVENPPTDTRAYFRGECLRRFGA-------
DIAAASWDSVIFDL-GGDSLVRIPTLEPLRGS--------KAHVGAL-LDSVDSAVELVE
QLTN-----------------
>Dop-Actinobacteria_Corynebacterium glutamicum ATCC_13032|GCF_000011325.1
------------------------------------------------------------
---------------------------------MARFMGSETEYGIS-------TPSAPF
LSPIVTSTHAVVAYSTA---------RGF-GEHRVRWDYAQESPLRDTRGFDLRRYHQ-A
PV-----------------------------------------------VDPHAIGVANV
FVPNGARFYVD---------HAHPEYSSPEVTNAWDAMVYDAAGDHILMQAVSDVASFTS
QNRSVLDGH-DPCPALKIYKNNVDGKGASYGSHENY------------------------
------------------------------------------------------------
---------------------------------------LYSRETDFDVLAQALIPFFVC
RQVIIGAGRVGLGPQG--------------------DKPGFQVSQRADYIEQEISLETTL
-NRGIIN--------------TRDEPHTDADHWGRLHVIIGDANMSQTANFLKFGMTSLV
LDAIE--------AGVD-----FSELKL-------------KNAVSEVAKVSHDLSLTHQ
LRLADGSELTAIDILRRYLDKVQPFAET---------------PVEQRVTALWGEVLGLL
EN------DLLSTSHLLDWTAKLALIKSFEAR------------GLSINDPKMYLIDLQY
SDIDPQKSLYHALVSKGRMKTLCSAQDIADAAATPPQDSRAYFRGRVMDKFGE-------
SVLAANWESLIVAT-SSAKEYRVHTSGLDTLT--------REEAGEL-VEKSATIDELIE
GLEKENLTPLTAIQAI-----
>Dop-Nitrospirae_Nitrospira japonica NJ11|GCF_900169565.1
M-----------------------------------------------------------
--------------------------ADANAPSTPRVLGTETEFGIA-------SRDAAL
SDPITNSLAVIGHYPGL-------------SVPHAVWDYENENPLLDARGFEVDGERE-R
PN-------------------------------------------------PDYNRQLNK
VLANGGRLYVD---------GAHPEYSTPECTNAREVVAFERVAERILAQCLDAMT----
-------KA-RGREQIVLYKNNSDGKGNSYGYHENY------------------------
------------------------------------------------------------
---------------------------------------LVSRSVPFERLVQVLAPFFVT
RPIFAGAGKVGAENQT--------------------SPADYQISQRADFFECLVDLNTMV
-KRPIVN--------------SRDEPHCEYAKYRRLHVIVGDANMAELSTYLKVGTLAIV
LDLVE--------AGAD-----LPKFEL-------------EDPVRAIKQVSRDLTIKEP
LRLAGGQATTALAMQRGYLKAAMDFYAC----HD-------LPQVTKDVLVRWEEVLDKL
ER------DPRSLVRELDWVAKRHLMESYMERK-----------GCGWNDPRIRLMDLQY
HDVRPDKGLYYTLERSHMVERIVQDVEISRAEFMPPSGTRAFFRGRCVGKYAK-------
SIYGASWTSVLFDL-GNTTIKKVPLMDPLRGT--------EALTADL-LEQSDSAEALLE
KLKA-----------------
>Dop-Nitrospirae_Nitrospira moscoviensis NSP_M-1|GCF_001273775.1
M-----------------------------------------------------------
--------------------------QEQAPTSRSRVIGTETEFGIA-------AKDASA
ADPVSGSIAVIGHYPRL-------------PAPAAIWDYEHENPLLDARGFEVDGERE-R
PN-------------------------------------------------PDYNRQLNK
VLANGGRLYVD---------GAHPEYSTPECSNAREIVAFERIGERILAQSLEAMT----
-------KA-RGREQYVLYKNNSDGKGNSYGYHENY------------------------
------------------------------------------------------------
---------------------------------------LVSRSVPFETIVRTLTPFLVT
RLIFAGAGKVGAENQT--------------------GPAEYQISQRADFFECLVDLNTMV
-KRPIIN--------------TRDEPHADQTKYRRLHVIVGDANMAEVSTYLKVGTLNMV
LELLE--------AGWE-----LPQLEL-------------DEPVRAIKQVSRDLDMKET
VKLAGGRPTTAIEVQRAYLQAAQRYYGA----HP-------PDPVTQDVLGRWESVLNKL
EQ------DPRLLVRELDWVAKRHLIESYMGRK-----------GCGWDDSRMKLMDLQY
HDVRPDKGLFYTLERGDMIDRIVSDQEIERAELTPPPGTRAYFRGRCASKFAQ-------
ALYGASWTSVLFDG-EHATIKKVPLMDPQRGT--------RALTERL-LDSVDTVDALLE
KLKA-----------------
>Dop-Nitrospirae_Leptospirillum ferriphilum ML-04|GCF_000299235.1
IIAGGDVTQGPND-----------------------------------------------
--------------------------------RIAGIVGTEVEYGLS-------WANRTP
EDPERLSAELIGHVPEA-------------CHAPVLWDYENEDPRHDARGFLVEGDRE-N
P-------------------------------------------------DEDDNRSLNK
PLYNGGRLYVD---------GAHPEYSGPECASVRDVVRYEKAGDRMVGACQAALS----
-------GLHAGGPPLLVLKNNADGKGNSWGYHENY------------------------
------------------------------------------------------------
---------------------------------------LLPRSLPFDTLARKISSHLVT
RVLFCGSGKLGSDLDP-------------------SKSGTYFLSQRAEFFEIPMGLSTMV
-HRSVVN--------------TRDEPHSDRTLYRRFHVITGDSNLSEISTYLKVGTTSLV
LRALE--------AGA------FDPPVF-------------SDWVDAFRRVGADRTLKAR
LTLDNGKTMTALECQEVLVSQVRRFLEQ----EG-------MDAESADLLGRWEKILEAL
RQ------GSPLVERTVDWAIKWSVLSRYSEKK-----------GWAMTDSRLKMLDFQY
HDLRPEKSIFQMLENTGQVDRLVDPMEVEEALGRPPSETRAYFRGEMLRRFLS-------
RVHAVSWSSVVVDP-GEGPLKRLALGDPWKGT--------QKRVGAL-MGKAGSVEDLLK
ALNPLPSGE------------
>Dop-Acidimicrobia_Acidimicrobium ferrooxidans DSM_10331|GCF_000023265.1
M-----------------------------------------------------------
--------------------------------AVAKVLGIETEYGIT-------VPGVPE
ANPITASSSLINGYLAQ-------------LAGRTSWDFVDESPGQDARGFSVDTGGN--
--------------------------------------------------IELETHLVNA
VLTNGARLYVD---------HAHPEYSSPECRTPREATLYDKAGEEVMRRAMAGVA----
-------ALNPHGPAIVVYKNNSDRKGNSYGCHENY------------------------
------------------------------------------------------------
---------------------------------------LMDRQVPFGRIVTELVPFFVT
RQIVVGAGKVGSEAPGV-----------------SIREVPFQLSQRADFFEEEVGLETTL
-KRPIIN--------------TRDEPHSDSQRFRRLHVILGDANLSEVATWLKLGTTAMV
LAMIE--------DGELE----DLGISI-------------VDPVGSLRRLSWDPTLKAT
VTLADGRTMRGLDVQWAYRERAERWLDR----FGGEAL--GGDDEAHAILEEWTDVLGTL
ER------DPMSLADRLDWVAKWSLVQGYMERH-----------HLDITDARIAALDLQY
HDVRPERSLQRRL----RMRRLTTDEEVARATTEPPPSTRAYFRGRCLARFPS-------
QVAAANWDSMIFDV-GSDPLRRVPMMDPLRGT--------KELVGTL-LESVGSVDELLE
ALGA-----------------
>Dop-Actinobacteria_Acidothermus cellulolyticus 11B|GCF_000015025.1
------------------------------------------------------------
---------------------------------VHRVMGIETEYGIS-------VPHQPN
ANAMAASSQVVNAYAPI----------GAPAQRQARWDFEEENPLRDARGFEVAREAA-D
PSQ----------------------------------------------LTDEDLGLANV
ILTNGARLYVD---------HAHPEYSTPEVTNPRDAVLWDKAGERIMAEAARRAA----
-------DL-PMGWTIQLYKNNTDNKGASYGCHENY------------------------
------------------------------------------------------------
---------------------------------------LMNRSTPFADIVRHLIPFFVT
RQVFCGAGRVGIGADG--------------------RGEGFQLSQRADFFEVEVGLETTL
-KRPIIN--------------TRDEPHADPEKYRRLHVIIGDANMSEIATYLKLGTTALV
LAMIE--------DGFL-----SQDFSV-------------ESPVGALRAVSHDPTLRYQ
LRLHDGRRLTAVQLQMEYLEQARKYVED---RFGTD-----VDDMTRDVLDRWETTLVRL
AD------DPMQLSRDLDWVAKLSILEGYRQRE-----------NLPWSAHKLQLVDLQY
HDVRPDRGLYNRLVARGRMNLLVDEAAVRTAMHEPPNDTRAYFRGRCLAKFGA-------
EIAAASWDSVIFDLPGRDSLQRVPTLEPLRGT--------RAHVGDL-LDRCRSATELVA
ALTGGR---------------
>Dop-Actinobacteria_Actinomyces viscosus NCTC10951|GCF_900637975.1
M-----------------------------------------------------------
------------------------KHIGFQPGPVTRPVGLETEFGIL-------RPGDPY
ANPVVLSSQVVEAYCAGA------------DVPAVRWDYEGEDPLADLRGGRLPRAAA-H
PSQLTDD------PAHPAPSGDASPAANTAAATVDPPPAPWGSRARPSAAEAALSRATTT
VLVNGARLYVD---------HAHPEYSSPEVLTPRDALVWDRAGEVVARRAMTVLSDD--
-----RVST-GAPVEIVLYKNNVDGKGAAYGSHENY------------------------
------------------------------------------------------------
---------------------------------------LVRRDLPFEELAAVLAPFLVT
RPVLVGAGRVGIGQRS--------------------ERPGFQISQRADYVESEIGLQTTF
-NRPIIN--------------TRDEPHADGARWRRLHVINGDANRFDVPIYLKVATTDLL
LWFLE--------QAHA-----EDTDELREAVTDLGRMAITGDPVEEHWAVSHDPTLSYE
LT-TQGGAMTALAIQRTYLNAVTPAVTR----RG--------DPEAQHALDLWRQSLDAL
ERWR--RDGSGPAAQLVEWVAKYELCEGLRRRS-----------GTGWDDPRLAALDIQW
ADLRPGRSVVDKLDAAGRIHRLVTEAEVQRAAVTPPEGTRATIRGAAINRYP--------
QVVSASWTCLVLDVPGHPELLRLRLPDDVAVG--------PDETATI-LEEIGRRAA---
-----------------PERD
>Dop-Actinobacteria_Actinopolyspora erythraea YIM_90600|GCF_002263515.1
------------------------------------------------------------
---------------------------------MRRIMGTEVEYGIT-------VPGDAT
ANPVLTSTHIVLAYAAA---------ADIPRARRARWDYEVESPLRDARGFDMGASTA-S
SNG----------------------------------------------SEGDDLGAANV
ILTNGARLYVD---------HAHPEYSAPEVTNPRDAVLWDKAGERVMEEAALRAA----
-------SV-PGTAPIQLYKNNIDGKGASYGTHENY------------------------
------------------------------------------------------------
---------------------------------------LCARDTPFTAVIAGLTPFFAS
RQVVCGSGRVGIGQVG--------------------EKPGFQLSQRADYIEVEVGLETTL
-KRGIIN--------------TRDEPHADADKYRRLHVILGDANLAETATYLKLGTTALV
LDMIE--------SGLR-----FDDLRL-------------ADPVKAVHQISHDPSLNQK
VELADGRQFTGLDLQRAYHERAAEHVEK----HG--------GQTSAEVLRTWGEVLDLL
GR------DPMQCADRLDWPAKLKLLENYRSRD-----------NLGWASPRLHMIDLQY
ADVRMDKGLYNRLVSRGSMRRILAEEEVREAVTTPPEDTRAYFRGRCLERYPN-------
EVAAASWDSVIFDL-GRESLVRIPTLEPLRGT--------KAHVGEL-LEEATSAEELVD
SLTAG----------------
>Dop-Actinobacteria_Beutenbergia cavernae DSM_12333|GCF_000023105.1
------------------------------------------------------------
-------------------------------------MGIETEYGIL-------GGDGVR
QGPMALSAIVVAAYADRTR-----------RAGRTRWSYEDEDPLRDARGWRLDRASA-H
PSQLTDR------PAVAAPSGPNAV----------------THRRRPGDGEREDPAAANV
ILTNGARLYVD---------HAHPEYSSPEVTNPLDGVLWDRAGERVMLDAVRSLT----
-------TS-PALPDVALYKNNVDGKGATYGTHENY------------------------
------------------------------------------------------------
---------------------------------------LMDRSVPFGDVVRYLTPFLVT
RQVFTGSGRVGIGPAG--------------------QVPGFQLSQRADYIEAEVGLETTL
-RRPIVN--------------TRDEPHADPEKYRRLHVIVGDANCLEVATYLKLGTCALV
LWMLE--------TGRVPLA--WEALAL-------------ADPVAEFHAVSHDLTLTHR
LTTADGRELTALEIQRVYSAGIAAAVADAARESGEA-----TDEATLDVLARWSSLLARL
DD------DPSTCAREVEWLAKLRVLEAMRRRD-----------HLAWDHPKLAALDLQW
SDVRPERGIYARLRASGAVETLVTDDDVARAAVRPPSDTRAYFRGEVVRRYPD-------
QVAAANWDCVILDVASESALRRVPMLEPERGT--------RAHVGAL-LDASPDAGALLA
ALLAPT---------------
>Dop-Actinobacteria_Georgenia sp. ZLJ0423|GCF_003710105.1
------------------------------------------------------------
---------------------------------VRRPMGIETEYGVL-------RPGDPR
ANPVALSTAVVAAYAAT--------------TTTARWDYEGEDPLADARGFRLDRASA-H
PSQLTDA-----GAPRLAP------------------LGPLERRRE---PVGGRPVASNV
VLPNGARLYVD---------HAHPEYSSPEVMGPLDAVRWDRAGEEVMRRAAAALA----
----------AGGEDVALYKNNVDGKGQSYGTHENY------------------------
------------------------------------------------------------
---------------------------------------LVDRAVPFGEVVRYLTPFLVT
RPVFCGAGRVGIGQRS--------------------DVAGFQISQRADFVEAEVGLETTL
-NRPLVN--------------TRDEPHADPGRYRRLHVIVGDATLLEVSTYLRLGTTSLL
LWLLE--------VGEVPLE--LDALAL-------------ADPVGETHAVSHDPGLTHR
LQLADGRELTALEIQGVYLEVLTDAVGR----HG-------ADAETADVLARWGSVLARL
AE------DPATCAAEVEWVAKLRLLDGMRRRD-----------GLTWDDPRLAALDLQW
SDVRAERSIYGRLAAAGAVERLVTDDDVAGCVARPPQDTRAWFRGETIRRYGA-------
GVAAAGWGSVLLDVPGAPTLARVPLPDPQVGT--------RDRAGAT-LEASADVGALVA
ALRAPD---------------
>Dop-Actinobacteria_Brevibacterium aurantiacum SMQ-1417|GCF_003999295.1
M------------------L----------------------------------------
--------------------------------SVHRVMGSETEFGLS-------QPGNPG
ANPMRDSARVVDAYAGQ---------RGL-KSSQNFWDFATESPLADARGFFMNVADA-D
ISQLTHM------PQ----------------------------------ESVEAQYLANV
VTENGARYYVD---------HAHPEYSSPEVLTPRDLVTYDRAGDLVALASVRTLA----
----------ATDEPVNLYKNNTDSKGSSYGTHENY------------------------
------------------------------------------------------------
---------------------------------------LVDRAVDFDDLVVGLIPFFVS
RQILCGSGRVGIGREG--------------------ETAGFQISSRADFFEAEVGLETTL
-RRPIVN--------------TRDEPHADPAKYRRLHVIIGDATMAEPATLVRFGSTSLV
LGLIE--------AGL------APTLEL-------------ADPMQALWDVSHDLELSTK
LPMSDGTTMTALEIQNAYLSACLEHAGD--------------DADTSEVLAEWKRLLDGL
ST------DPRSLSDSIDWVAKWVLLEGYRQKE-----------NLDWDHPKLALIDVQY
HDVRPEKGLFYKLEKAGRIRRLTTDDEVEKAVTSAPDGTRAYLRSLAVTRFSQ-------
SLVAASWDSLVLDA-GDYGIVRLPMSEPLKGT--------RELLAER-LAEVPDAQALLQ
ALGVDRLKTTNDERGAK----
>Dop-Actinobacteria_Catenulispora acidiphila DSM_44928|GCF_000024025.1
M-----------------------------------------------------------
--------------------------------SVWRIMGTETEYGIS-------VPGNPG
ANAMLISSQIVNSYAAA-----------MHRARRARWDFEEENPLRDARGFDLARDIA-D
ASQ----------------------------------------------LTDEDAGLANV
ILTNGARLYVD---------HAHPEYSSPEVTNPRDAVIWDKAGEWIMAEASRRAA----
-------EI-PGTAPINLYKNNTDNKGASYGSHENY------------------------
------------------------------------------------------------
---------------------------------------LMQRSTPFADIVRNLTPFFVS
RQVVTGAGRVGVGQDG--------------------RAHGFQISQRADFFEVEVGLETTL
-KRPIIN--------------TRDEPHADPERYRRLHVIIGDANLAEISIYLKTGTTALV
LAMIE--------ERFM-----STDLSV-------------DSPVRTLHQVSHDPTLRQL
VTLRSGRKLTAVQLQMEYCEQARKFVED---RYGSD-----VDDVTKDVLERWESVLTRL
ES------DPMSLSRELDWVAKYEILQGYRKRD-----------GLEWDSSRLELVDLQY
SDVRPEKGLYQRLAARGRFERITTDEQIRAAVDHPPEDTRAYFRGRCLDKYAD-------
SVAAASWDSVIFDVPGRESLQRVPTLEPTRGT--------KQHVQAL-IDRSRTAEDLVR
ALTEG----------------
>Dop-Actinobacteria_Cellulomonas fimi ATCC_484|GCF_000212695.1
------------------------------------------------------------
---------------------------------VHRVMGIETEYGIL-------QPGRPL
ANPMLLSSHVVAVHAAA---------RDG-GRSRARWDYDDEDPLHDARGFRLQRASA-H
PSLLTDD------PQTPAPSG----------------DGP-QELPRATTEEYEDPGAANV
ILSNGARLYVD---------HAHPEYSSPEVTNPLDAVRWDRAGELVMLASVRALA----
-------ST-AALPDVALYKNNVDGKGATYGMHENY------------------------
------------------------------------------------------------
---------------------------------------LVERAVPFTDLAARLIPFLVT
RQVYTGAGRVGLGQRG--------------------EEPGFQLSQRADYMEAEIGLETTL
-RRPIVN--------------TRDEPHADPDRWRRLHVIIGDATMLEAATYLRLGTTSLV
LWLVERAVAEGG-SGGALAA--VDRLAL-------------RDPVEAVHVVSHDLTLTAR
LELVDGRRLTAIEVQREYLAAVRTALAH----TGDT-----VDAQTADVLERWQAVLDGL
AT------DPASCARTVEWLAKLRLLEGMRRRD-----------RLAWDHPRLAAVDLQW
SDLRPERGLYHRLVAAGAVELLVTPQEVEDAVAHPPRDTRAYFRGEAVARYGG-------
EISAASWDSVVFDVPGAATLQRVPMRDPLRGT--------QAHVGDL-LDRCPDAAALLA
ELGA-----------------
>Dop-Actinobacteria_Brachybacterium ginsengisoli DCY80|GCF_000212695.1
MTA---------------------------------------------------------
----------------------PVPGVSGHGLTTERVMGIETEFGVVHA-DLEDRARSGA
GSSILLSHLVVGAYALLDP-------AEGERGRRVRWDYGDETPLRDARGFELQRAAA-H
PSQLTDEVRDAHVPSVELDAPLAGP-----------EVAP-DGDDAEVLAWSTQRSIGNA
VLRNGARWYVD---------HAHPEYSAPEVMRAREAVVSDRAGEEIARRAMAILA----
-------AA-DGIPEVALYKNNTDGKGASYGTHENY------------------------
------------------------------------------------------------
---------------------------------------LVDREVPFERLVAALLPFLAT
RQALVGAGRVGLGTRG--------------------ERPGFQLSSRADFMEAEVGLETTL
-NRPIVN--------------TRDEPHADPARFRRLHVIIGDANLLEESTFLKLGTTSLL
LAALE--------AEHRTGTAILPDLRL-------------VDPVAAVRTISHDPSLRAT
VPLEDGRELTALEIQRALLDALHAAADA-------------EDEETGEVLRRWREILDLL
EQ------DPMLAADRVEWVAKLRLLERYRGRH-----------GLQWGDPRLQMVDLQY
SDLRPGRGLFAKLRAAGAVPALVDQAEVDDAVLTAPTSTRAHLRGGLIAAHRG-------
RVPSAGWDAITLA--GPAGGHRLRLADPRLGS--------ADWCARHGVDPAADPETILD
ALRRAVEQS------------
>Dop-Actinobacteria_Luteipulveratus mongoliensis MN07-A0370|GCF_001190945.1
------------------------------------------------------------
-------------------------------------MGIETEYGIS-------VPGNPE
ANPMVLSGRVVTAYASQ---------VGM-RAARAGWDYEDETPLHDARGFDVARSQA-D
PSQL---------------------------------------------TDEEDPTLANV
VLTNGARLYVD---------HAHPEYSSPEVTTPRAAVAWDRAGELVMREAVRLLS----
--------I-PDMPGVNLYKNNTDGKGSSYGTHENY------------------------
------------------------------------------------------------
---------------------------------------LMSRETPFSDIVRHLVPFFTV
RQVMCGSGRVGIGTES--------------------TKHGFQIAQRSDFFEVEVGLETTL
-KRPIIN--------------TRDEPHAVADRYRRLHVIIGDANHCDVANVLKMGTTSLV
LGMIE--------AGAI-----TEDLTL-------------AQPVTTLRDLSHDPSLKTP
VKLLSGRQMTSVQLLWRYFEMTSKWLEA---THGGM-----PDDDTAEVMQRWEQVLTGL
ET------DPMSLYRELDWVAKLRLLRSYQDRG-----------GLEWSDPRLRAIDIQW
SDVREDKGLFNRLLAKGAVERLVDEDVVRRAVTEPPEDTRAYFRGTCLARFPK-------
EVAAASWDSIIFDVPGQPSLQRVPMLEPERGT--------KAGVGAL-LDESTDAADLLR
RLSQDTA--------------
>Dop-Actinobacteria_Dermatophilus congolensis NCTC13039|GCF_900187045.1
M-----------------------------------------------------------
------------------------ASVTRGCAGVHRVVGLETEFGIT-------VAGDPH
ANPMTASELLVQAYGAL---------AAARGHRVARWDYAGESPLVDARGWTLDRGCA-Q
ESMRTD-------------------------------------------EVGEDLRLASL
AAPNGARVYVD---------HAHPEYSGPECVTPRQAVMWDRAGEVAFTDAAAMLTGS--
---DIAAAS-SGGERLVLYKNNTDGKGASYGSHENY------------------------
------------------------------------------------------------
---------------------------------------LVDRGVAFERIAELLIPFFVV
RQVLAGAGRVGLGQRS--------------------QVGGFQLGARSDFMEALVGLETTF
-RRPIIN--------------TRDEPHADPGRFRRLHVIIGDANLADVSALLKVGSTSLV
LGLIE--------GGV------CPRFEL-------------ADPLAELVAVSRDVRGRHR
LRLVDGRHISAVEMLRAYWQAAAEHAGV----TAE------SAPDTYEVLYWWDEVLTRL
AD------GPEAVSHLLDWAAKWAVVERYRARE-----------GGSWDSPKLRAVDIQW
ADTRPEVGVARVLERAGRLHRLVPEDDVAAAVWLPPGHTRAWLRGRCVDGAV--------
NVVAASWETLVL---EDAGVSRLWCVDPALGA--------RDQVGDDPVGQCR--GDLFS
YVGAAFRAVSGCDFPVDGRLD
>Dop-Actinobacteria_Dietzia psychralcaliphila ILA-1|GCF_003096095.1
M-----------------------------------------------------------
---------------------------ASGEIVRGRVIGTEIEFGIV-------AVGQPL
LSSVVTSTQVVKAYTDP--------GEGSGSTDGTRWDYGSESPLRDARGFDLGSARAYD
PS---------------------------------------------------EFGVTNR
VLTNGARFYVD---------HAHPEYSSPEVDSPIDAVIWDKAGESVMHRAGRESS----
-------AV-EGNAELKLYKNNVDGKGASYGAHENY------------------------
------------------------------------------------------------
---------------------------------------LVRRDVDFDALTMSLAPHLLS
RQVYCGAGRVGIGQAG--------------------EKAGFQLSQRADYIEVLTGLETTL
-RRGIIN--------------TRDEPHAPDETWRRLHVIIGDANMSELATYLKIGTTCLV
LDAIE--------AGID-----FADLVP-------------VDPVEAVHVISHDPTLTAT
VALPDGRELTGVALQWEILDRVSALIGD---GTG-------RPGWAVEVLTEWREILEAL
EQ------NPMSCADRLDWPAKLRLLEGFRTRD-----------SLGWDHARLALIDVQY
HDIDPDRGLYNRLVTKGAMRRMVTEAQVEAAVTTPPESTRAWARGRFLAELGD-------
RVHAAGWDHVVVVD-SRGDHRHVDLADPYTGT--------RAHCDAQ-PDFLSPDGPPVR
---------------------
>Dop-Actinobacteria_Geodermatophilus obscurus DSM_43160|GCF_000025345.1
M-----------------------------------------------------------
--------------------------------SVRRVMGTEIEYGIS-------VPGQPT
ANPTTLSSQVVNAWAVA----------EAPTPRRPRWDFEEESPLRDARGFDLSPAQA-L
DHN----------------------------------------------DLEEDSGMANV
ILTNGARLYVD---------HAHPEYSTPEVTNPRDVVLWDKAGEQVMAEAARRAA----
-------RV-PGTQPIQLYKNNTDGKGASYGAHENY------------------------
------------------------------------------------------------
---------------------------------------LMDRRTPFLDIIRGLIPFFVT
RQVVAGSGRVGIGTES--------------------RTQGFQLSQRADFFEVEVGLETTL
-KRPIIN--------------TRDEPHADADKYRRLHVIIGDANLAELSTYLKVGTTALV
LDMIE--------ARTL-----TRDLSL-------------EEPVAELQAISHDPSLTHR
VRLRDGRRMTALEVQQSYLEMAQRHVDR----HGED------DGQSTDVLRRWAEVLEDL
AV------DPMRCADRLDWPAKLRLLEGYRSRD-----------GLAWGDSRLHLVDLQY
SDVRPEKGLYHRLVSRGSMQRMLADDEVTHAMVHPPSDTRAFFRGECLRRYPA-------
QVAAASWDSVVFDL-GRENLVRIPTMEPLRGT--------RDHVGAL-FESTSSAQELVD
TITGG----------------
>Dop-Actinobacteria_Stackebrandtia nassauensis DSM_44728|GCF_000024545.1
M-----------------------------------------------------------
--------------------------------TVRRIMGTEVEYGIS-------VPGQPG
ANPMVSSSQIVNAYGAR---------PELTKGGRARWDYEEESPLRDARGFTYTGALY-D
PAE---------------------------------------------TLADEDTGLANV
ILTNGARLYVD---------HAHPEYSTPEVTNPRDIVLWDKAGEVIMAEAAKRAA----
-------SV-PGSPYINLYKNNTDNKGASYGAHENY------------------------
------------------------------------------------------------
---------------------------------------LMARSTPFADIVTHFTPFLVT
RPVVCGAGRVGIGQDG--------------------SKDGFQISQRADYFEVEVGLETTL
-KRPIIN--------------TRDEPHADADQYRRLHVIIGDANLSEISTYLKVGTAALI
LSMIE--------DEAM-----DPGLSI-------------AEPVNELKAISHDPTLAHK
VRLRDGRKMTAVQIQQEFHDRATAYVER---KYGAD-----ADEDTKDVLRLWGETLDKL
AR------DPMECARELDWVAKLRLLNGYRDRE-----------RLDWGASKLELIDLQY
SDVRPGKGLYHRLVAKGAMRTLFTDEQVREAMTNPPTDTRAYFRGRCLAKYPS-------
EVVAASWDSLIFDV-GRESLVRVPMMEPGKGT--------AEHVGAL-FDRCPSAKDLLD
IITGGN---------------
>Dop-Actinobacteria_Gordonia insulae MMS17-SY073|GCF_003855095.1
------------------------------------------------------------
---------------------------------MQRIIGTEVEYGIS-------APGDPT
ANPIMTSTQAVLAYAAA---------AGVPRAKRTRWDYEVESPLRDARGFDLGRGSG-P
API----------------------------------------------IDADEIGAANM
ILTNGARLYVD---------HAHPEYSAPEVTDPMDAVIWDKAGERVMEAAARHVA----
-------SV-PGAPRLQLYKNNIDGKGASYGTHENY------------------------
------------------------------------------------------------
---------------------------------------LMNRETPFTAVIAGLTTFFAS
RQVITGSGRVGIGQSG--------------------DEAGYQLSQRSDYIEVEVGLETTL
-KRGIIN--------------TRDEPHADPERYRRLHVIIGDANLAETATYLKVGTTALV
LDLIE--------AGVD-----FSDIEL-------------ARPVQAVHTISHDPGLTTT
VALTDGRELTALALQREYLERCMKFHDA----EHSD------DTRAAHVLETWAEVLDKL
ER------DPLECADILDWPAKLRILEGFRQRE-----------GLGWSAPRLQLIDLQY
SDVRLDKGLYNRLVARGSMKRLVDENDVMRAISQPPENTRAYFRGECLRRFGA-------
DVAAASWDSVIFDL-GGDSLVRIPTLEPLRGS--------RAHVGKL-LDSVDSAAELVD
QLTTP----------------
>Dop-Acidimicrobiia_Ilumatobacter coccineus YM16-304|GCF_000348785.1 
M-----------------------------------------------------------
--------------------------------ALPKVCGIETEYGIV-------VRGA-E
NNPVTASSLLINSYVAA---------TNR-DRGRIGWDFEDEQPANDARGFSLDDSMA--
--------------------------------------------------PEVETTLVNA
VLTNGARFYVD---------HAHPEISTPEVTNAREALVWDRAADEIVKAAMIAAK----
-------RVLGDDAEIIIHKNNSDGKGNSYGCHENY------------------------
------------------------------------------------------------
---------------------------------------LLARELPFGRLAREITPHFVT
RQIFTGAGKVGCEMPGR-----------------PHDDIAYQISQRADFFEEEIGLETTL
-KRPIVN--------------TRDEPHADPQKYRRLHVIVGDANMSEVATYLKVGTTSIV
LSMIE--------DDAL-----GDDWAL-------------GNPVTAIRQVSHDPSLRQT
IMLGDGTRATALEVQWGLFERARKYEQS----HGLDCV---DEAVGADIMDRWERVLTGL
ET------DPESVGHWVDWVAKRRLVTGFAERH-----------DLAPGSVKLKAIDLQY
HDMRPERC----LASRAGLDTIIDQSEAIDAMTRPPETTRAYFRGRCLDKYPD-------
DIVAANWDSLVFDI-GRDPLRRVPMMEPLRGT--------AEHVATL-IDDSETARDLLD
RLGE-----------------
>Dop-Acidimicrobiia_Intrasporangium calvum DSM_43043|GCF_000184685.1
M-----------------------------------------------------------
--------------------------------TVRRIMGLETEFGIS-------VPGDPL
ANPMFLSGQVVSVYAAA---------HGI-RSNQSSWDYAFEDPLQDARGWHLDRDTA-D
PSQL---------------------------------------------TDIEDPTLANV
VLPNGARYYVD---------HAHPEYSSPEVTVPRDAIRWDRAGDAIALESVRLLA----
-------ER-PGQAPVNLYKNNADGKGQSYGTHENY------------------------
------------------------------------------------------------
---------------------------------------LMPRRTPFPDIVRHLIPFFVT
RQVVCGAGRVGLGVDS--------------------RGAGFQISQRADFFETEVGLETTL
-KRPIIN--------------TRDEPHAVADRYRRLHVIIGDANLLDVATLLKVGTTSLV
LGMIE--------DGHL-----RADWSV-------------RRPVAALQQISHDPTLTTT
VELNDGRSMTALDVQWMYLEAARAWLDG---RADDP-----VPDATEEVMRYWEDVLTRL
GG------DVMTAAGLVDWVTKLQLLNGYRQRD-----------GLEWDDHRLAAIDIQW
ADVRPEKGLVHRLRDRGRTVELVPPDEVRAAQAYPPEDTRAWFRGSCVRRFTP-------
QVFSASWDSVVFDVPGRTTLQRVPILEPERGT--------REQVGEL-LDRSEDVETLLR
ALAAPE---------------
>Dop-Actinobacteria_Jiangella alkaliphila DSM_45079|GCF_900105925.1 
------------------------------------------------------------
-------------------------------------MGIETEYGIS-------VPSNPA
ANSMLASSQVVNGYAAQ-----------RAHARRARWDFEEENPLRDARGFELSRGGA-D
PSQ----------------------------------------------LTDEEIGLANL
ILTNGARLYVD---------HAHPEYSSPEVTSPRDAVIWDKAGEAIMGVAAQWAG----
-------RL-PGAQPIQLYKNNVDNKGASYGCHENY------------------------
------------------------------------------------------------
---------------------------------------LMNRSTPFADIVRYLIPFFVS
RQVVTGAGRIGIGQDG--------------------GGHGFQISQRADYFEVEVGLETTL
-KRPIIN--------------TRDEPHADPERYRRLHVILGDANLSEISTYLKLGTTALV
LAMIE--------DGFL-----GGDLAV-------------SRPVGALHDISHDPTLQHQ
VELADGRRLTAVQLQTEYAEQARKFVED---RYGAD-----VDPVTADVLARWETTLQAL
AT------DPMSLSDQLDWVAKLSLLNQYRDRD-----------GMDWSHPKLHLIDLQY
ADIRPERGLYRRLVAKGRMQRIVTDQQIDDAVHYPPEDTRAYFRGRCLDKYAE-------
SIAAASWDSVIFDLPGREALQRVPTLDPSRGT--------KAHVGDL-LDQCETAMDLVS
ALTSR----------------
>Dop-Actinobacteria_Kineococcus radiotolerans SRS30216|GCF_000017305.1
M-----------------------------------------------------------
--------------------------------TVRRVTGIETEYGIS-------VPGDPG
ANPMLLSAQVVNAYAAPATGSMRSSLAGAGGGSRARWDYEDEAPLRDARGFELDRARA-H
PSQLTDA------PGRAAGTRRAA-----------------PNASDVVSAETEDPTMANV
ILTNGARFYVD---------HAHPEYSSPEVLTPRDAVLWDRAGELILLEALRRVA----
-------AT-PGLTPVTIYKNNTDGKGASYGTHENY------------------------
------------------------------------------------------------
---------------------------------------LMNRSTAFGDVVRHLTPFFVS
RQVFTGAGRVGIGQDS--------------------AVPGFQISQRADFFEVEVGLETTM
-KRPIIN--------------TRDEPHATAEKYRRLHVIVGDATMCEVATLLKVGTTSLV
LSMLE--------AGALAGGP-AGDLLL-------------AEPVRALHEVSHDPGLTHL
VRLRDGRRMTAVQLQRAYLEAAQAFVAD---RYGDD-----VDADTAEVLLRWEQVLAKL
ET------DVFSAAREVDWVAKLRLLEGYRSRD-----------GLDWDHARLAAVDLQW
SDVRPEKGLYLKLAERGQVERLLDPEAVRRAVSHPPTDTRAYFRGECLARYGP-------
RVAAASWDSVIFDVAGRGALQRVPTLEPLRGT--------REHVGAL-LDRCETAEELVA
ALTGS----------------
>Dop-Actinobacteria_Frankia alni ACN14a|GCF_000058485.1 
------------------------------------------------------------
---------------------------------------------VS-------VPGQPN
TNQMLASSLVVNSYANR----------TSSSGSRARWDFEEESPLRDARGFELPREPAVD
PSA---------------------------------------------PANEDDLGLANV
ILTNGARLYVD---------HAHPEFSSPEVTNPRDVVLWDKAGERVMAEAARRAL----
-------TV-PGAKPVNLYKNNTDNKGVSYGCHENY------------------------
------------------------------------------------------------
---------------------------------------LMARSTPFGEIVRNLTPFFVS
RQVVCGAGRVGLGVDS--------------------REAGFQISQRADFFEVEVGLETTL
-KRPIIN--------------TRDEPHADPEKYRRLHVIIGDANMSEVATYLKVGTTSLV
LAMIE--------DGWF-----SVDLSV-------------DGPVAALRAISHDPSLKHL
VTLRDGRKMTAVQLQMEYFEQARKYVEN---RFGSD-----VDPQTADVLSRWESVLGRL
EV------DPMSCARELDWVAKLSILEGYRSRD-----------ALAWDSPRLELVDLQY
HDVRPDKGLYNRLVERGRFDLVVSEDEVTRAMTEPPEDTRAFFRGRCLARYPQ-------
QVAAASWDSVIFDI-GRDSLQRVPTLEPLRGT--------RAHVGEL-LDRCATAADLVD
ALAGR----------------
>Dop-Actinobacteria_Arthrobacter crystallopoietes DSM_20117|GCF_002849715.1
------------------------------------------------------------
-------------------------------------MGTETEYGIH-------APSDPL
ANSTVLSSQIINAYAATVR-------SGMGNLAGTRWDYTDEEPLHDARGWSVARENA-D
PSQLTDM------PPVLDAEQIALS-----------GGRP-PSNDFYSEESAGSGVLMNM
VLSNGARLYVD---------HAHPEYSSPEVTNPRAGVLWDKAGDVVVLQALQKIA----
-------RT-PGFAPVNIYKNNTDNKAVSYGAHENY------------------------
------------------------------------------------------------
---------------------------------------LMPRSLPFGQIVTGLIPFFVS
RQVICGSGRVGLGMTG--------------------RHRGFQISQRADFFEAEVGLETTI
-RRPIIN--------------TRDEPHAVADKYRRLHVIIGDANLSEVSTYLRLGTTALV
LSMIE--------HGE------APHVQL-------------SEPVQALQAISHDPTLQQK
VALKDGAMVTGLDLQEIYLEAAAAHCRR----HGTD------QGQTADVLARWGALLSTL
RR------DPMEAASQLDWVAKLKLLQAYRDRD-----------GLEWSDSRLGLIDLQY
SDVRPEKGLYYRLAQRGKMERLLTDAEIAEAVHEPPSDTRAYFRGKCIERFPK-------
EVVGASWDSVIFDLPSRRRLQRIPTREPLRGT--------RELTGPL-FDQAASAEEFIS
ALLGPESAPDVAT--------
>Dop-Actinobacteria_Actinoplanes friuliensis DSM_7358|GCF_000494755.1
M-----------------------------------------------------------
--------------------------------SVRRIMGTEVEYGIS-------VPGQPG
ANPMVTSSQVVNAYGAR---------PELNRGGRARWDYEEESPLRDARGFTYSGAAY-D
PAD---------------------------------------------ALADEDLGLANV
ILTNGARLYVD---------HAHPEYSTPECTNPMDIVLWDKAGERVMAEASRRAA----
-------TI-PGTHRIQLYKNNTDNKGASYGSHENY------------------------
------------------------------------------------------------
---------------------------------------LMSRQTPFADIVAHLTPFFVT
RQIFCGAGRVGIGQDG--------------------SGAGFQISSRADFFEVEVGLETTL
-KRPIIN--------------TRDEPHSDADKYRRLHVIIGDANLSEISTYLKVGTTALI
LNMIE--------EKVF-----TGELGV-------------ADPVSELKAVSHDPSLKHL
MRLRDGRRLTALDLQWAYYERAKEFCDE---RYGTD-----TDEQTRDVLQRWEDVLDQL
GR------DPMQLSDQLDWVAKLRLLEGYRERE-----------NLTWSSPKLGLVDLQY
SDVRPEKGLYHRLVARGSMKTLLDDEQTQRAMVKPPEDTRAYFRGECLARYAS-------
EVVAASWDSVIFDV-GRESLVRVPMMEPERGT--------KKHVGAL-FDKCDTAKDLLE
VITSR----------------
>Dop-Actinobacteria_Nakamurella multipartita DSM_44233|GCF_000024365.1
------------------------------------------------------------
---------------------------------VRRIMGTEVEYGIS-------VPGEPG
VNPVISSTQVVLAYAAS---------VAAPRARRPRWDYEVESPLRDARGYDLSSLFG-A
AE-----------------------------------------------PDVDDIGAANV
ILSNGARLYVD---------HAHPEFSAPEVTNPLDAVLYDKAGERVMETAARLAA----
-------SL-PGSKPIQMYKNNVDGKGASYGTHENY------------------------
------------------------------------------------------------
---------------------------------------LCSRDTPFPAIIAGLTPFFTT
RQVFAGAGRVGIGPAG--------------------QTEGFQLGQRSDYIEVEVGLETTL
-KRGIIN--------------TRDEPHADADKHRRLHVIIGDANLAEIATYLKVGTAALV
LAMIE--------SGWA-----LPSVEL-------------AHPVAAVHQISHDPTLKVT
VPLTDGRRLTGVDVQRAYHEAAAKYVEA---EYGDD-----VDEQTRDVLDRWISVLDRL
AH------DPMDLASELDWPAKLRLLEGYRSRD-----------GLAWGAGRLALIDLQY
SDVRMDKGLYNRLVSRGSMQRLVTEEQVTAAMTDPPEDTRAYFRGRCVSKYAD-------
RLAAASWDSVIFDI-GRESLVRIPTMEPTRGT--------KAHVGAL-LDAAADATELVD
ALTRR----------------
>Dop-Actinobacteria_Nocardia mangyaensis Y48|GCF_001886715.1
------------------------------------------------------------
---------------------------------MQRIIGIEVEYGIS-------TPTEPT
ANPILTSTQAVLAYAAA---------AGVPRAKRTRWDYEVESPLRDARGFDLSRMSG-P
APV----------------------------------------------IDADEVGAANM
ILTNGARLYVD---------HAHPEYSAPEVVDPLDAVIWDKAGERVMEAAARHAS----
-------SV-PGAPRLQLYKNNVDGKGASYGTHENY------------------------
------------------------------------------------------------
---------------------------------------LMNRDTPFSHIIAGLTPFFVS
RQVICGSGRVGIGQSG--------------------DHAGFQLSQRADYIEVEVGLETTL
-KRGIIN--------------TRDEPHADADKYRRLHVIIGDANLAEMSTYLKVGTTALV
LDLIE--------AGED-----LSEFQL-------------ARPVTAVHQISHDPTLRAT
VALADGRELTGLALQRLYHERVAKFVHR----EGND------DPRVRDIVDNWGMVLDLL
ER------DPMECANLLDWPAKLRLLEGMRSRE-----------GLGWAAPKLHLMDLQY
SDVRLDKGLYNRLVARGSMKRLVSEQDVLDAMTNPPTDTRAYFRGECLRRFGA-------
DIAAASWDSVIFDL-GGDSLVRIPTLEPRRGT--------KAHVGKL-LDAAESAAELVE
QLTH-----------------
>Dop-Actinobacteria_Nocardiopsis gilva YIM_9008|GCF_002263495.1
------------------------------------------------------------
-------------------------------------MGIETEYGIS-------VPGNPG
ANAMVTSTQVVNAYLAA----------SAARARKARWDFEEENPLRDARGFDLAREVA-D
PTQ----------------------------------------------LTDEDLGLANV
ILTNGARLYVD---------HAHPEYSAPEVTNPLDAVLWDKAGERVMADAARRAG----
-------AI-PGVDPIQLYKNNTDNKGASYGCHENY------------------------
------------------------------------------------------------
---------------------------------------LMRRSTPFGDIVRHLIPFFVS
RQVICGAGRVGLGADG--------------------RDSGFQISQRADFFEVEVGLETTL
-KRPIIN--------------TRDEPHADPDKYRRLHVIIGDANMSEVSTYLKLGTTAIV
LAMIE--------DGFI-----SVDLSL-------------ETPVADLRAFSHDPGLSHT
ARLRDGRRMTAVQIQREYLDQARKYVQD---RYGTD-----VDLETADVLDRWESTLDRL
DE------DPMQLAEELDWVAKLKLLEGYRSRD-----------GLDWGHHRLQLVDLQY
SDVRPERGLYNRLAGRGRMRRLLDDADVERSITEPPEDTRAYFRGRCLAQYAD-------
SVAAASWDSVIFDLPGYDSLQRVPTLEPLRGT--------KEHVGAL-LDRCATAADLVA
VLAGGRR--------------
>Dop-Actinobacteria_Isoptericola dokdonensis DS-3|GCF_001636295.1
------------------------------------------------------------
-------------------------------------MGIETEYGVL-------SPGRPM
ANPMLMSSQVVTTYRASVQ-------GGRPGHPPARWDYDDEDPLADARGFHLQRASA-H
PSLLTDD------PDAPAPSGPTAS------------DGPTQTVERPTTEEYDDPSAANC
ILTNGARLYVD---------HAHPEYSSPEVTNPRDAVVWDVAGERVMLAASRRLA----
-------QV-P-DAEVVLYKNNVDGKGASYGTHENF------------------------
------------------------------------------------------------
---------------------------------------LVDRRLSFGTLVDVLTPFLVT
RQVFTGSGRVGLGATG--------------------DEAGFQLSQRADYMEAEVGLETTL
-RRPIVN--------------TRDEPHADRARWRRLHLIIGDANHLEVATFLKLGTTSLV
LWVAEH-LDELAEAGVPAAAE-LAALRL-------------ADPVGDVRRVSRDLGLRRP
LDLADGGTATALEVQAAYADIVGRALAA----LG-------TDDDSVEVLQRWRSVLDRL
AV------DPGACAREVEWVAKLRLLERMRTRD-----------GLAWDHPRLRALDLQW
SDVRPERGVYHRLLTAGAVERLVSEDDVAHAVHHPPTDTRAWFRGEVMERYAD-------
EVSAASWDSVIFDVPGTASLQRVPMPDPLRGT--------RAHIGPL-LDASPDAAALLA
GLRGDT---------------
>Dop-Actinobacteria_Kibdelosporangium phytohabitans KLBMP1111|GCF_001302585.1
------------------------------------------------------------
---------------------------------MRRIMGTEVEYGIA-------VPGDAT
ANPVLTSTQVVLAYAAA---------ADIPRARRARWDYEVESPLRDARGFDLGAPSM-A
PSD----------------------------------------------PDVEDLGAANV
ILTNGARLYVD---------HAHPEYSAPEVTNARDAVIWDKAGERVMEEAALKAA----
-------TV-PGQPRLQLYKNNVDGKGASYGTHENY------------------------
------------------------------------------------------------
---------------------------------------LMSRSTPFTSVISGLTPFFAS
RQVICGSGRVGIGVAG--------------------EEAGFQLSQRSDYIEVEVGLETTL
-KRGIIN--------------TRDEPHADADKYRRLHVIIGDANLAEYSTYLKVGTAALV
IDMIE--------SGVR-----FDHLKL-------------ADPVRAVHHLSHDPTLRTT
VELSNGRKFTGLDIQSAYMELAAEHVEK------TD-----QDAVSRHVLRTWAEIIDAL
RR------DPLECADRLDWPAKLRLMEGFMARD-----------NLQWSSPRLSLIDLQY
SDVRLDKGLYNRLVARGSMKRLVTEEEVQVAITEPPSDTRAFFRGRCLEKYPN-------
SIAAASWDSVIFDL-GRESLVRIPTLEPLRGT--------KAHVGAL-LEAASTAEELVD
ALTGAPRG-------------
>Dop-Actinobacteria_Segniliparus rotundus DSM_44985|GCF_000092825.1
------------------------------------------------------------
---------------------------------VRRIMGTEIEYGIS-------APNDPN
ANPIATSTQAVLAYAAA---------EGLP-SRRPRWDYEVESPLRDARGFDLGRPTA-V
LPI----------------------------------------------FDEDEVGAANM
ILTNGARLYVD---------HAHPEYSTPEVTDPLDIVVWDKAGERVMETAARHVA----
-------SV-PGAPALRMYKNNVDGKGASYGSHENY------------------------
------------------------------------------------------------
---------------------------------------LMNRNTPFAAIVDGLTPFFVS
RQVICGLGRVGLGQNG--------------------DESGFQLAQRSDYIEVEVGLETTL
-KRGIIN--------------TRDEPHADADKYRRLHVIIGDANLAETATYLKVGTTALV
LDLIE--------AGVD-----FSDLKL-------------HRPVQAVRTISRDPSLRAV
VALADGRELTGLALQRAYLERVVAFRER----SGEP------DERADDVIRVWGEILDLL
ER------DPMLCADRLDWPAKLRILEGFKERE-----------GLGWASPRLHLVDLQY
SDVRLDKGLYNRLVARGSMRRLVAEPDVIAAMRTPPANTRAYFRGECLRKFGP-------
HVAAASWDSVIFDI-GAESLVRIPTLEPLRGT--------KAHVGAL-LDSVDSAAELVD
KLTS-----------------
>Dop-Actinobacteria_Streptomyces griseochromogenes ATCC_14511|GCF_001542625.1
------------------------------------------------------------
-------------------------------------MGIETEYGIS-------VPGHPN
ANAMLTSSQIVNAYAAA-----------MHRARRARWDFEEENPLRDARGFDLAREAA-D
ASQ----------------------------------------------LTDEDIGLANV
ILTNGARLYVD---------HAHPEYSAPEVTNPRDAVLWDKAGERIMAEAAERAA----
-------QL-PGAQQIHLYKNNTDNKGASYGTHENY------------------------
------------------------------------------------------------
---------------------------------------LMKRETPFSDIVRHLTPFFVS
RQVFAGAGRVGIGQDG--------------------HEHGFQLSQRADYFEVEVGLETTL
-KRPIIN--------------TRDEPHADAEKYRRLHVIIGDANLSEISTYLKLGTTALV
LSMIE--------DGFI-----AVDLAV-------------DQPVRTLHQVSHDPSLKRL
ITLRSGRTLTAVQLQMEYFELSRKYVEE---RFGAD-----ADDQTKDVLSRWEDTLNRL
EH------DPMSLAGELDWVAKRELMEGYRRRD-----------GLDWDAARLHLVDLQY
ADVRAEKGLYNRLAARGRIKRLLDESEVDRARTKPPEDTRAYFRGRCLEQYAD-------
DVAAASWDSVIFDLPGRDSLQRVPTLEPLRGT--------RNHVKEL-LDRCRTAEDLVR
VLSGG----------------
>Dop-Actinobacteria_Streptosporangium roseum DSM_43021|GCF_000024865.1
M-----------------------------------------------------------
--------------------------------TVRRVMGIETEYGIS-------VPGQPG
ANAMVTSSQVVNAYLAA----------SAARARRARWDFEEENPLRDARGFDLSREVA-D
QSQ----------------------------------------------LTDEDLGLANV
ILTNGARLYVD---------HAHPEYSTPECTNPRAAVIWDKAGERVMHDAAVRAS----
-------AI-PTNAPIQLYKNNTDNKGASYGCHENY------------------------
------------------------------------------------------------
---------------------------------------LMRRATPFADIVRHLTPFFVS
RQVVTGAGKVGIGQDS--------------------RGEGFQISQRADFFEVEVGLETTL
-KRPIIN--------------TRDEPHADPEKYRRLHVIIGDANMSEISTYLKLGSTALV
LAMIE--------DGYF-----TRDLAV-------------ENPVQALRAVSHDPTLKYE
IAMRDGRKLTAVQLQMEYLELARKYAEE---RSGNG-----VDELTKDVLDRWESVLTRL
AE------DPMQLSRELDWVAKLELLEGYRTRD-----------GLPWSHPRLQLVDLQY
SDIRPDRGLYNRLVARGRMQRLVTEEEVQRAIEAPPSDTRAYFRGRCLSQFSE-------
SVAAASWDSVIFDIPGRESLQRVPTMEPLRGT--------RAHVGEL-FDRCRTAADLVN
ALTGE----------------
>Dop-Actinobacteria_Actinomadura amylolytica YIM_77502|GCF_003589885.1
M-----------------------------------------------------------
--------------------------------SVRRVMGIETEYGIS-------VPGQPG
ANAMVTSSQVVNAYLAA----------SAARARRARWDFEEENPLRDARGFDLAREVA-D
PSQ----------------------------------------------LTDEDLGLANV
ILTNGARLYVD---------HAHPEYSAPECTNPRDAVIWDKAGERVMADAARRAA----
-------MV-PGTHPIQLYKNNTDNKGASYGCHENY------------------------
------------------------------------------------------------
---------------------------------------LMKRETPFADIVKHLTPFFVS
RQVVCGAGRVGIGVDG--------------------RGDGFQISQRADFFEVEVGLETTL
-KRPIIN--------------TRDEPHADPDKYRRLHVIIGDANMSEISTYLKLGTTALV
LAMIE--------DGFL-----TVDLSV-------------DMPVAALRAVSHDPSCRHL
ITLRDGRKMTAVQLQMEYLEQSRKYVED---RFGSD-----VDEHTRDVLDRWESVLHRL
GE------DPMQLSRELDWVAKLELLEGYRSRD-----------GLDWSHPRLQLVDLQY
TDIRPDKGLYNRLVARGRMERITTDAEIEAAVEDPPTDTRAYFRGRCLRQYAD-------
AVAAASWDSVIFDVPGRESLQRVPTLEPLRGT--------EQHVGAL-LDRCRTAAELVA
VLTGEN---------------
>Dop-Actinobacteria_Tsukamurella paurometabola DSM_2016|GCF_000092225.1
------------------------------------------------------------
---------------------------------MQRIIGTEVEYGIS-------APKDPG
ANPILTSTQAVLAYAAA---------AAVPRAKRTRWDYDLESPLRDARGFDLGRNAG-P
API----------------------------------------------IDADEIGAANM
ILTNGARLYVD---------HAHPEYSAPEVTDPLDAVIWDKAGERVMEAAARYAS----
-------TV-PGAAALQLYKNNIDGKGASYGTHENY------------------------
------------------------------------------------------------
---------------------------------------LMRRDTPFPAIVTGLTPFFVT
RQIFCGSGRVGIGALG--------------------DEPGFQLSQRADYIEVEVGLETTL
-KRGIIN--------------TRDEPHADPDKYRRLHVIIGDANLAETSTYLKVGTSSLV
LDLIE--------AGVD-----LSDLAL-------------ATPVSAVHQVSRDLSLAAT
LELADGRQMTALDVQREYADRVGKFLD------GSD------DARALDVHATWVRVLDTL
AD------DPMRLADELDWPAKLRLLEGIRQRE-----------GLGWAASKLALVDLQY
SDVRLDKGLYNRLVARGSMKRLVTEQQVADAVFTPPESTRAYFRGECMRRFGT-------
DVAAASWDSVIFDI-GADSLVRIPTLEPLRGT--------KEHVGAL-LDGAATARELVD
SLKG-----------------
