# Supplementary material for: Exploring Protein Space: From Hydrolase to Ligase by Substitution
Source: Mol Biol Evol. 2020 Sep 1;38(3):761–76. doi: 10.1093/molbev/msaa215 (PMC7947786; doi:10.1093/molbev/msaa215)
Supplement: msaa215_Supplementary_Data [file msaa215_supplementary_data.zip › Sup_file_2_ConSurf_msa_aa_variety_percentage_Dop_Ac.xlsx]

## Sheet: Sup_file_2_ConSurf_msa_aa_varie
The table details the residue variety in % for each position in the query sequence.
Each column shows the % for that amino-acid, found in position ('pos') in the MSA.
In case there are residues which are not a standard amino-acid in the MSA, they are represented under column 'OTHER'
pos	A	C	D	E	F	G	H	I	K	L	M	N	P	Q	R	S	T	V	W	Y	OTHER	MAX AA	ConSurf Grade
1	7.643			0.318	0.637	0.318		5.096		0.637	32.484		1.274	0.318	1.911	1.911	1.592	45.86				V 45.860	7
2	6.135		0.613	2.761		1.534	3.988	0.92	1.534	0.613	7.975	1.84	4.601	13.19	46.933	2.761	3.374	0.613	0.613			R 46.933	3
3						0.306	0.612		6.116	0.306	0.917				91.743							R 91.743	9
4					6.667	0.606		36.667		3.939	0.909		0.303				0.303	49.091		1.515		V 49.091	6
5		2.128			2.66			17.287		7.979	63.298			1.596		0.532	0.532	3.723		0.266		M 63.298	7
6						99.468										0.532						G 99.468	9
7	6.383							35.904		5.053	0.532	0.266				7.181	42.819	1.862				T 42.819	7
8				100																		E 100.000	9
9								2.918		1.061	0.265						68.966	26.79				T 68.966	9
10				100																		E 100.000	9
11					11.936					0.265										87.798		Y 87.798	8
12						99.735										0.265						G 99.735	9
13								88.064		1.326								10.61				I 88.064	8
14	13.793				0.265		7.427	3.714		8.753	1.592			0.265		51.459	6.101	3.979	0.265	2.387		S 51.459	4
15	16.711	1.592	1.592	1.857	0.265	0.265	0.796	0.796		0.531				4.775	5.305	8.488	12.732	44.032	0.265			V 44.032	6
16	2.387		1.592	1.061		0.265			2.387	0.531			78.78	5.836	3.714		1.857	1.592				P 78.780	6
17	3.183		7.162	1.857		61.273	0.265	0.265	0.265			4.244		1.326		13.263	6.897					G 61.273	2
18	9.019		23.873	6.366		1.326	11.936	0.265	0.796	2.653	1.857	10.08	1.061	16.18	5.836	3.183	1.061	3.448	0.796	0.265		D 23.873	2
19	8.401		0.271	0.271		1.084		0.271	0.271	0.271		1.084	80.217	1.084	1.084	2.981	1.897	0.813				P 80.217	4
20	6.631		3.979	7.162	0.265	16.976	2.918	0.265	2.122	4.509	2.918	14.324	0.531	2.918	2.387	8.753	19.363	1.592	2.122	0.265		T 19.363	1
21	72.944		0.265	0.265	2.918	0.531	0.531	1.592		9.814	1.326	0.265	0.265	1.326		1.857	2.387	3.183		0.531		A 72.944	6
22	0.265		6.631	0.265		0.265	0.265					77.188				14.589	0.531					N 77.188	9
23	23.873			0.265									70.292	2.653		2.122		0.531	0.265			P 70.292	8
24	0.265			0.265	0.265			30.769		1.061	38.992						12.467	15.915				M 38.992	8
25	5.305		0.796	1.326	1.326	0.531	0.265	5.04		35.279	7.958			0.265	1.592	2.122	4.244	31.565	1.857	0.531		L 35.279	4
26	11.936		1.326	2.122		1.061	0.265	0.265		24.934	5.836	0.796				3.714	47.745					T 47.745	7
27	0.531															99.469						S 99.469	9
28	9.549	0.531	0.265	0.265	0.531	8.223		2.122		0.531	1.592					35.279	40.584	0.531				T 40.584	7
29	2.387		3.183	2.918	0.265		16.711	1.326	0.265	5.305	1.326			55.968	8.223	0.531	1.592					Q 55.968	6
30	24.934				0.265			14.854		8.223							0.265	51.459				V 51.459	7
31								9.284		0.265								90.451				V 90.451	8
32	4.244		4.775	1.326		1.857	1.326	0.531	0.796	19.098	0.265	36.074		4.775	3.979	2.387	7.162	11.406				N 36.074	7
33	76.658	0.265		0.531		1.326	1.326			0.531				0.265	0.796	10.08	4.509	3.448		0.265		A 76.658	7
34		0.531			2.122		4.244											0.265	1.592	91.247		Y 91.247	8
35	72.149		0.265	0.531		7.162		0.265		5.57		0.265	2.387	0.265	2.387	5.04	1.592	2.122				A 72.149	7
36	58.09		2.918	2.387	0.265	3.979	0.265	0.531	1.061	1.061	0.265	2.653	1.326	7.958	3.448	6.897	5.04	1.592		0.265		A 58.090	2
37	50.802		1.337	1.872		2.941	1.604	2.674	0.802	11.23	3.476		2.674	1.07	7.219	4.813	2.139	5.348				A 50.802	2
38	19.126	0.546		3.825	1.366	3.279	8.197	0.546	0.273	2.186	11.202	2.732	5.191	3.005	7.923	9.016	14.208	6.831		0.546		A 19.126	2
39	15.686		1.307			1.307	24.837	18.954		12.418		0.654		1.307	0.654	1.307		21.569				H 24.837	2
40	14.646	2.02			2.525	14.646	1.01	0.505	0.505	3.535		3.535	33.838	6.566		6.566	5.051	5.051				P 33.838	1
41	5.654		0.353	1.767		18.021	0.353	7.067	3.534	3.534	1.06	2.12	1.767	1.06	48.763	3.534	1.06	0.353				R 48.763	3
42	52.469		3.395	2.16		15.741	1.852	0.617	0.309	1.852		1.852	3.704	0.926	6.79	4.012	2.469	1.543	0.309			A 52.469	3
43	21.751		1.857	1.326	1.326	9.019	1.592		10.875	0.531		1.857	3.979	1.592	33.687	5.04	4.244	1.061	0.265			R 33.687	3
44	3.714		0.531	8.223		4.244	2.122	0.265	2.387	0.531		0.265	2.918	5.836	64.456	0.531	1.592	2.387				R 64.456	5
45	47.48				0.265	1.061	0.265	2.387	0.265	0.265	0.531	0.531	2.918		1.592	9.814	24.668	7.958				A 47.480	6
46	1.857		0.531	0.265	1.061	5.57	1.061	1.592	0.796	0.796			0.531	0.265	79.045	5.836	0.265	0.531				R 79.045	7
47					0.531														99.469			W 99.469	9
48			98.408									0.796				0.531	0.265					D 98.408	9
49					35.809					0.265										63.926		Y 63.926	8
50	13.263		5.57	54.907	0.265	1.592	2.387	0.796				0.531		1.326	2.653	3.714	11.936	0.796		0.265		E 54.907	5
51	3.714		26.26	33.156	1.061	7.427	1.061		0.265	1.061		1.061	0.796	1.857		2.918	0.796	18.302		0.265		E 33.156	6
52				100																		E 100.000	9
53	5.57		15.65	4.775	0.265		6.366		0.265		0.796	16.976		1.592	0.796	41.379	5.305			0.265		S 41.379	6
54													100									P 100.000	9
55	0.796		0.265	0.531	0.796	2.387	1.857			90.451	1.857				0.796		0.265					L 90.451	8
56	5.57			2.387			7.958	0.796	2.653	2.122		6.897		3.183	63.926	1.592	1.326	1.592				R 63.926	6
57			100																			D 100.000	9
58	84.615							0.796		1.857	2.387			1.592		5.04	3.183	0.531				A 84.615	8
59					0.265										99.735							R 99.735	9
60						99.469								0.265		0.265						G 99.469	9
61			0.265		83.024	0.531	0.265	0.265		0.265	1.857					0.265		0.531	9.019	3.714		F 83.024	7
62	1.592		57.294	7.692	0.265		2.918	0.265	0.531	1.592		0.796		1.857	9.814	3.979	10.61	0.796				D 57.294	6
63	1.061			0.531				1.592		63.926	14.589		0.531	0.265	1.592		1.061	11.671		3.183		L 63.926	5
64	17.241		10.345	5.04	0.265	16.446	0.265	0.265	4.775	0.265	0.531	1.857	6.897	5.04	8.223	20.159	2.387					S 20.159	2
65	3.183		1.592	2.387	0.265	9.549	0.531	0.265		0.531		0.531	2.122	0.265	76.127	1.326	0.265	0.796		0.265		R 76.127	6
66	20.159		3.979	20.955	1.857	8.223	1.061	0.265	0.531	4.775	1.061	1.326	6.631	4.509	0.796	8.488	1.061	1.592		12.732		E 20.955	2
67	20.278		3.333	1.667	0.556	3.889	7.222	1.389	0.278	1.944	0.833	4.167	1.667	8.889	9.444	16.389	6.389	11.389		0.278		A 20.278	1
68	57.778		0.833	2.5		14.444		0.278		1.111	1.389		0.278	5.556		1.111	10.278	1.389		3.056		A 57.778	7
69	5.348		36.898	0.802	0.267	0.535	20.053	0.535		2.941	0.802	1.07	13.369	2.139	2.406	0.535	0.802	11.497				D 36.898	4
70	13.75		5.625	1.25	0.625	1.875	0.312	8.438	0.938	0.938	0.625	1.25	46.25	0.938	0.625	9.062	0.625	6.875				P 46.250	1
71	2.724		4.669	5.837		1.167	2.335	0.778	0.778			1.556	5.447	0.389	0.389	66.926	7.004					S 66.926	7
72	4.531		3.236	6.796		0.647		0.324	0.324	8.091	3.236	0.971	18.77	52.104		0.324	0.324	0.324				Q 52.104	7
73	2.674		4.813	0.267	0.535	0.267		10.963		55.615	0.267	0.267	3.476	1.07		2.139	1.07	16.31		0.267		L 55.615	7
74	3.448		19.629	6.631	0.265			1.857		1.061	0.265	1.857	0.531	0.265			51.459	10.345		2.387		T 51.459	8
75	12.644		72.126	3.448	1.724	0.575	1.437	0.287		1.149	0.862	0.575				0.287		4.31		0.575		D 72.126	8
76	4.693		14.801	42.238				1.444		1.805	0.361	0.722	16.968	5.415	1.083	2.888	1.083	6.137		0.361		E 42.238	5
77	15.896		50.578	15.607		5.78	1.734	0.289		2.89	0.867	0.289	1.156	0.867	1.445	0.289	2.312					D 50.578	6
78	2.667		1.867	2.667	1.067	0.267	0.267	21.067		21.6	2.933	2.933	19.733	2.4	0.533	3.467	5.6	10.667		0.267		L 21.600	4
79	3.714			0.265		62.069	3.979	0.796	0.265	5.836	2.122	0.796	0.531	0.265	4.244	2.653	7.162	4.244		1.061		G 62.069	6
80	29.178				0.531			2.387	1.857	41.379	5.57	0.531	0.265	2.122	0.531	1.326	0.531	13.793				L 41.379	7
81	73.74							1.061		2.122	11.406					2.918	4.244	4.509				A 73.740	8
82	0.265		2.387									93.634				1.326	2.387					N 93.634	9
83	6.897	0.531					0.265	2.653	2.918	5.04	20.69				1.592	1.061	4.244	54.111				V 54.111	7
84	0.265				1.326			52.255		0.265	1.326		0.265					44.297				I 52.255	8
85	0.265							0.265		90.186			0.265				8.223	0.796				L 90.186	9
86	6.366		0.796	1.857		9.019	0.796	0.265	0.796			0.265	6.366		0.796	4.775	66.844	0.796		0.265		T 66.844	6
87	0.796		0.265									97.347				1.592						N 97.347	9
88						100																G 100.000	9
89	94.695					4.509										0.796						A 94.695	9
90															100							R 100.000	9
91					20.159					73.21									0.265	6.366		L 73.210	7
92																				100		Y 100.000	9
93												2.387						97.613				V 97.613	9
94			100																			D 100.000	9
95						2.122	97.878															H 97.878	9
96	96.286					1.061										1.326	1.326					A 96.286	9
97							100															H 100.000	9
98													100									P 100.000	9
99				100																		E 100.000	9
100		0.265			5.04			0.796		1.061								0.265		92.573		Y 92.573	8
101	2.653															97.347						S 97.347	9
102	30.239	0.531				0.531										49.072	19.363	0.265				S 49.072	7
103	0.265												99.735									P 99.735	9
104				100																		E 100.000	9
105	1.326	20.159						3.714		0.265						1.592	8.488	64.456				V 64.456	5
106	3.448		1.061					1.061		6.101	0.796	0.265	0.531		3.714	7.692	73.21	2.122				T 73.210	5
107	0.265		15.119			2.918	0.265			0.796		53.316		0.265	0.531	10.345	15.385	0.531		0.265		N 53.316	5
108	22.546							0.531		2.387			74.005				0.265	0.265				P 74.005	8
109	0.796			0.531	3.183		1.061	0.265	0.796	26.26	4.509			0.796	49.867	0.531	0.531	0.265	8.753	1.857		R 49.867	1
110	5.04		81.963	7.692		0.265				0.265				3.183		1.592						D 81.963	7
111	74.005	0.265				2.653		6.897		3.714						0.265	0.796	11.406				A 74.005	6
112	1.061				0.265			1.592		7.692	9.549						1.857	77.984				V 77.984	7
113	7.958	0.796						23.342	1.592	36.074				0.265	12.202		3.979	13.793				L 36.074	1
114	0.531				3.448		2.122							1.326	0.265				75.066	17.241		W 75.066	6
115			94.164	5.836																		D 94.164	9
116	16.976	0.265			0.531				54.377	1.592				2.122	21.485	0.265		2.387				K 54.377	7
117	98.408							0.531								0.265		0.796				A 98.408	9
118	0.796					98.939										0.265						G 98.939	9
119			27.056	72.679								0.265										E 72.679	9
120	4.509			5.836	0.265	0.531	3.448	1.326	0.531	20.424		0.531		6.631	47.745	0.265	0.531	6.631	0.265	0.531		R 47.745	3
121								36.34		0.796	0.796						0.796	61.008		0.265		V 61.008	7
122	16.976				0.265	0.796		1.326		13.793	61.538							5.305				M 61.538	7
123	24.138		0.265	18.568		0.531	4.244	1.592	0.531	24.403	1.326	3.183		2.653	15.65	0.265	0.265	1.592		0.796		L 24.403	3
124	22.812		10.08	35.013			0.265	0.265	1.592	1.857				8.753	15.65	1.326	2.122	0.265				E 35.013	4
125	79.576	1.857				2.387		0.796			0.531					10.345	2.387	2.122				A 79.576	7
126	53.581	0.531				1.592		1.061		3.448	11.141			0.796	1.061	3.714	0.796	22.281				A 53.581	6
127	11.406	0.265	3.979	16.446		0.531	0.265	1.857	1.857	2.918	3.183	1.061		5.305	46.419	1.592	0.796	2.122				R 46.419	1
128	13.528	0.265	4.775	2.653	0.796	1.061	10.875	0.796	2.653	8.753	0.796	1.326		1.061	42.971	1.592	2.653	1.061		2.387		R 42.971	1
129	45.889	0.531			0.265	0.265		6.897		20.424	1.326			0.265	2.122	2.122	0.796	19.098				A 45.889	6
130	59.827	0.289	0.289	2.312		4.046	0.578		1.445	3.468		6.069	0.289	4.046	3.179	12.139	2.023					A 59.827	4
131	14.148		0.965	10.932		3.537	0.322	0.643	2.251	1.929	0.643	1.286		16.077	8.36	23.473	15.113	0.322				S 23.473	1
132	2.065		6.49	1.77		0.295	11.504	8.555	0.295	19.174	0.885	2.36	0.59	1.18	3.54	1.475	8.26	31.563				V 31.563	2
133	2.222		8.333	8.056		1.944	0.556		0.556	2.778	1.111	0.556	65.278	1.111	2.5	2.5	2.222	0.278				P 65.278	2
134	5.305		4.775	5.836		57.825	0.531			0.265	0.531	2.653	12.202	0.796	0.796	3.714	1.592	2.918	0.265			G 57.825	1
135	25.269	11.29	2.688	2.151	1.882	13.172	0.806	0.538		9.677	1.344	2.957	4.57	6.452	2.419	5.376	7.796	1.613				A 25.269	1
136	11.141	0.265	1.857	5.305		5.04	3.448	0.531	1.061	0.796	0.796	0.265	44.828	15.119	2.653	2.387	1.592	2.387	0.531			P 44.828	1
137	4.509		6.631	7.692		5.836	1.592		5.305	0.265		0.531	44.562	5.57	12.467	1.857	1.061	1.857		0.265		P 44.562	2
138	0.531				0.796			36.605		33.952	2.387		0.265				0.531	23.873		1.061		I 36.605	6
139	2.918		0.265	0.531			12.732	2.918	10.345	5.04		16.976		28.117	3.979	0.531	1.326	14.058		0.265		Q 28.117	5
140	0.796				3.714			10.345		79.045	0.796						0.531	4.775				L 79.045	6
141					0.531		2.387			0.265								2.122		94.695		Y 94.695	9
142									99.735						0.265							K 99.735	9
143			0.265				0.265					99.469										N 99.469	9
144												100										N 100.000	9
145	1.857							6.897								7.427	49.072	34.748				T 49.072	8
146			100																			D 100.000	9
147	0.531				2.122	59.151	0.265					33.687		0.531	0.796	2.653				0.265		G 59.151	7
148							1.857	0.531	97.082					0.531								K 97.082	9
149	1.592					89.39										9.019						G 89.390	9
150	72.149						1.857					7.692		3.714	0.265	1.857		12.467				A 72.149	8
151	5.04															92.573	2.387					S 92.573	9
152					0.796														0.265	98.939		Y 98.939	9
153						100																G 100.000	9
154	16.446	11.671			0.265		0.265				1.061					24.668	42.706			2.918		T 42.706	5
155							100															H 100.000	9
156			1.857	98.143																		E 98.143	9
157		0.265										99.469				0.265						N 99.469	9
158					1.061															98.939		Y 98.939	9
159					0.531		0.265			87.268	0.531			9.019	1.326	0.265	0.531	0.265				L 87.268	8
160		1.326			0.265			1.592		2.387	61.273							20.955		12.202		M 61.273	7
161	7.958		13.793	1.592			0.796		9.549	0.265		2.387	15.915	2.918	18.302	25.995	0.531					S 25.995	2
162															100							R 100.000	9
163	14.058		14.854	17.241		0.531	1.326	0.531	1.326	0.531		2.653		7.958	6.366	30.239	2.122	0.265				S 30.239	1
164	0.265	0.265						3.979		3.448						0.265	64.191	26.79		0.796		T 64.191	7
165	3.714		15.65	3.714		0.265						1.061	72.679	0.265	0.265	1.326	1.061					P 72.679	5
166	0.531		0.265		96.021					1.326	0.265						0.531		1.061			F 96.021	9
167	18.302		14.589	9.549	0.265	14.324	0.265	0.796	0.796	1.061		2.653	4.775	0.796		20.159	10.875	0.796				S 20.159	1
168	17.772		38.462	7.692		0.796	1.326	0.265	1.061	0.265		0.531		2.918	10.345	7.692	4.244	6.101	0.265	0.265		D 38.462	1
169	0.265							62.334		20.159	1.061							16.18				I 62.334	6
170	16.976	0.531		0.265				22.281					0.265	0.796		0.531	4.509	53.846				V 53.846	6
171	24.668		2.387	4.244		1.061	0.796		1.592	1.592	0.265	0.796		12.202	36.605	7.958	4.775	1.061				R 36.605	2
172	10.345	0.265	1.061	1.061	0.265	39.257	28.912		0.265	1.326	0.531	1.592		3.979	2.653	1.592	0.796	2.122		3.979		G 39.257	3
173	1.326				1.061			2.918		91.247	2.387							1.061				L 91.247	8
174	1.326							22.281		4.244	2.653		0.265			1.592	63.926	3.714				T 63.926	6
175	1.326												94.43			0.531	3.714					P 94.430	8
176					93.899		5.57												0.265	0.265		F 93.899	9
177					85.942					12.467	1.592											F 85.942	8
178	12.202							2.387		0.796							1.326	83.289				V 83.289	8
179	7.958	1.857														49.602	37.401	3.183				S 49.602	7
180															100							R 100.000	9
181	1.061	0.265						1.326		0.265	0.265	0.796	7.427	87.533		0.265	0.531	0.265				Q 87.533	8
182	0.531							20.69		2.918								75.862				V 75.862	7
183					22.546			25.729		6.631	7.427							34.218		3.448		V 34.218	1
184	9.814	46.419						6.897								1.326	32.626	2.918				C 46.419	1
185	0.531					99.469																G 99.469	9
186	66.578									0.531			0.265	0.531		30.239	1.326	0.531				A 66.578	7
187						100																G 100.000	9
188									11.671						88.329							R 88.329	9
189	0.531							0.796		3.183	3.714							91.777				V 91.777	8
190						100																G 100.000	9
191	3.183	1.326						50.663	1.061	28.382	1.061	0.265		2.387	4.244	2.122	1.061	4.244				I 50.663	1
192			0.531	10.61		87.003			0.796					0.531	0.531							G 87.003	8
193	6.366		0.531	4.244	0.531	0.265	0.796	0.796		0.531	3.979	3.183	10.345	54.111	1.061	1.326	3.714	8.223				Q 54.111	4
194	5.836		38.462	8.753	1.326	1.592	2.653		2.122	2.918		2.122	2.387	8.753	6.897	12.202	2.653	1.061		0.265		D 38.462	2
195	1.366	0.273	0.273	1.366		69.672	0.273					2.459	0.546		1.093	22.404				0.273		G 69.672	6
196	0.796		15.65	26.26		3.448	5.836		0.796	0.265	0.265	0.796	0.265	9.549	18.302	15.385	0.796	1.592				E 26.260	3
197	3.467	0.267	5.6	33.333	0.533	8.533	2.4	0.533	5.6	0.533		0.533	3.733	7.2	9.867	1.867	11.467	4	0.267	0.267		E 33.333	1
198	24.934	0.531	4.775	3.714		2.387	15.915	1.061	0.265	0.265		0.531	32.095	1.592	0.265	5.305	1.857	4.509				P 32.095	1
199	3.448		0.531	2.653		86.737	0.265	0.265		0.265			3.714		0.796	0.265	0.531	0.531				G 86.737	7
200					79.045															20.955		F 79.045	7
201					0.265									99.735								Q 99.735	9
202								55.703		40.053	1.857							2.387				I 55.703	6
203	6.101	0.265				0.265										90.186	3.183					S 90.186	9
204	1.592													94.96		3.448						Q 94.960	9
205															100							R 100.000	9
206	87.533					0.265										12.202						A 87.533	8
207			99.735	0.265																		D 99.735	9
208					46.95															53.05		Y 53.050	8
209					58.621			29.178		0.265	5.305							6.366		0.265		F 58.621	8
210		0.265		96.286	0.796		0.531			0.265	0.265				0.531	0.531	0.265	0.265				E 96.286	9
211	15.915	1.061	0.265	5.04				0.265				6.101		10.61	1.857		8.753	50.133				V 50.133	8
212	0.265	0.531	2.387	87.003	0.531	1.592			0.531	2.653	0.265		0.531	0.531	0.531	0.531	1.326	0.796				E 87.003	8
213	0.265	0.265						15.119		1.326	1.326					0.265	1.061	80.371				V 80.371	7
214	0.265		1.592			84.35						0.265				12.732	0.796					G 84.350	9
215								0.531		97.613								1.857				L 97.613	9
216			3.183	94.96								1.592				0.265						E 94.960	9
217																	100					T 100.000	9
218										0.531	5.04						94.43					T 94.430	9
219	0.265				6.366		1.857	9.284		75.597	0.796	0.531						5.04		0.265		L 75.597	8
220							1.592		58.355			20.424			19.363	0.265						K 58.355	8
221															100							R 100.000	9
222						32.361							67.374			0.265						P 67.374	9
223								98.143		1.592								0.265				I 98.143	9
224					0.265			83.289		1.326	0.265							14.854				I 83.289	8
225												100										N 100.000	9
226																0.265	99.735					T 99.735	9
227															100							R 100.000	9
228			100																			D 100.000	9
229				100																		E 100.000	9
230	0.796												98.939			0.265						P 98.939	9
231							100															H 100.000	9
232	90.451	1.592	0.265													5.836	1.592	0.265				A 90.451	8
233	1.061		68.17	1.857		0.796	0.531	0.265		0.265	0.531	6.897	1.061	0.265	0.265	0.796	6.101	10.875	0.265			D 68.170	6
234	56.417		1.07	0.802		0.267	2.139						28.61	0.535	5.348	2.406	0.535		1.604	0.267		A 56.417	5
235	7.958		40.318	31.83		1.326	0.531		2.653	0.531	0.265	0.796		2.122	2.387	3.448	4.244	1.592				D 40.318	1
236	0.265		3.979	1.857			2.653		60.477	3.979		0.265		2.653	20.955	0.265	1.592	0.531		0.531		K 60.477	5
237					9.814		2.122												11.406	76.658		Y 76.658	6
238	0.796					8.488			0.265						90.451							R 90.451	9
239															100							R 100.000	9
240					2.387					96.817	0.796											L 96.817	9
241							100															H 100.000	9
242		0.531						0.265		3.448							2.122	93.634				V 93.634	9
243								100														I 100.000	9
244	0.796	0.796				4.509		72.679		6.366		0.796	0.265				1.326	12.467				I 72.679	6
245						100																G 100.000	9
246			100																			D 100.000	9
247	97.082	0.265				1.592										0.531		0.531				A 97.082	9
248												94.164				0.265	5.57					N 94.164	9
249		1.857			0.265		5.836			57.56	28.912			3.714	1.061	0.265		0.531				L 57.560	7
250	28.912	7.162			6.101	1.592	0.265			5.305	0.265	0.265				50.133						S 50.133	7
251			11.936	66.048			5.836							16.18								E 66.048	8
252	2.122				1.592		0.796	21.22		4.775	3.448		0.796			1.061	23.342	29.443	1.592	9.814		V 29.443	4
253	37.931												0.265	0.265		61.273	0.265					S 61.273	7
254	2.387	0.265				1.326	0.531	4.775		0.265	0.265	19.629		0.531		1.326	68.17	0.531				T 68.170	7
255	2.387				14.324					22.281								0.796	1.857	58.355		Y 58.355	5
256										97.082	0.265							2.653				L 97.082	9
257									91.777						8.223							K 91.777	9
258	0.265				11.406		1.592	2.918		41.114	5.305					0.265	2.387	34.748				L 41.114	4
259	0.796					99.204																G 99.204	9
260	2.387									0.531	10.875					6.366	79.045	0.796				T 79.045	7
261	3.448	0.265								1.592	0.265					1.061	93.369					T 93.369	8
262	45.093	1.061	0.531	0.265		1.326			2.387		0.265	1.592		0.265	0.796	46.154	0.265					S 46.154	5
263	1.857							6.897		85.146	6.101											L 85.146	7
264	0.265							4.775		1.326								93.634				V 93.634	8
265								4.775		94.164	0.796							0.265				L 94.164	8
266	19.629		36.605	1.326	0.531	5.04	0.265		0.531			1.857			1.326	22.281	1.857		8.488	0.265		D 36.605	5
267	16.446	0.265						1.061		31.3	48.541					0.265	0.265	1.857				M 48.541	7
268	0.531							84.615		8.223								6.631				I 84.615	7
269			0.531	98.408		0.796								0.265								E 98.408	9
270	32.361		31.83	7.692	0.265	2.122	5.836	0.265	1.061			1.061		8.223	4.244	3.979	1.061					A 32.361	2
271	3.979		8.488	2.387		70.027			3.448	1.592		1.857	0.265	0.531	5.836	1.592						G 70.027	2
272	18.79	0.318	2.229	2.548	25.159	1.274	2.229	1.592		8.599	1.592		2.229	2.548	2.229		6.051	18.153	3.503	0.955		F 25.159	2
273	19.427	0.318	17.516	3.503	6.051	1.592		19.427	0.318	21.019	1.592	0.955	0.318	1.592	0.955	0.318	0.637	4.459				L 21.019	3
274	9.539		5.921	3.947	17.105	3.947	2.303	0.987	0.329	3.289	0.329	2.303	25	0.987	1.974	5.263	16.447	0.329				P 25.000	1
275	9.205		18.828	7.95		4.603	0.418	0.418				0.418	3.766	2.51	6.695	16.736	7.95	20.502				V 20.502	1
276	2.985		69.851	5.075		2.09	1.791	0.299	4.179	0.299		0.299	1.791	2.388	5.672	1.493	0.597	1.194				D 69.851	4
277	1.326	0.265			1.592			8.753		80.106	0.796		1.857					3.714	1.326	0.265		L 80.106	5
278	25.464			16.446	0.531	3.448		0.531	8.223	2.122	0.531			6.101	12.202	11.671	9.019	3.714				A 25.464	1
279	0.265				2.387			7.692		57.294	2.122		2.122					28.117				L 57.294	6
280	34.218	0.265	21.485	11.141	0.796	0.265	5.305	0.265	3.979	1.592	0.265	0.265		2.122	7.958	1.592	1.592	4.244	0.531	2.122		A 34.218	1
281	2.918		29.443	16.446		2.653	3.183		0.265		1.326	6.101		14.854	15.119	3.714	2.918		1.061			D 29.443	2
282	5.04		0.531										91.512			2.653			0.265			P 91.512	7
283								0.796		1.061			0.265					97.878				V 97.878	9
284	28.117		2.122	6.897		5.04	3.979		3.448	0.531		1.061	2.122	9.019	22.812	6.366	7.692	0.796				A 28.117	1
285	52.785		3.714	17.241		0.531				0.265				0.265		5.836	18.833	0.531				A 52.785	7
286	1.326				1.592			5.57		50.663	2.918					0.265	4.509	32.891		0.265		L 50.663	7
287	1.592						36.87		10.345				0.796	18.568	21.485	3.183	1.061		5.57	0.531		H 36.870	5
288	29.443		3.183	7.427	0.265		3.448	0.531	2.653	1.592		4.244		21.751	11.406	1.326	7.162	5.57				A 29.443	1
289					0.265			40.318		3.183								56.233				V 56.233	6
290	0.265					0.265										99.469						S 99.469	9
291	0.265				0.265		75.597					0.265		0.531	19.894				0.796	2.387		H 75.597	7
292			98.408				1.592															D 98.408	9
293	0.796							1.326		20.69	0.531		64.987	0.265		0.796	6.897	2.387	1.326			P 64.987	4
294	1.857		5.04	3.448	0.265	6.101	0.265		0.796	0.265	0.265	0.265		1.326	0.265	33.687	46.154					T 46.154	1
295	0.265	7.162				0.265				89.655	1.592							0.796		0.265		L 89.655	7
296	3.979		1.857	0.265		1.061	1.061	0.265	20.955			0.796		10.61	24.934	5.04	29.178					T 29.178	1
297	25			5.585		0.798	27.394	0.266	2.66		0.266			9.043	6.383	1.596	13.298	1.596	0.798	5.319		H 27.394	1
298	3.457			3.457		1.064	0.532	0.266	10.106	21.809	0.532	0.266	5.585	5.319	13.564	1.596	29.787	2.66				T 29.787	1
299	1.061						1.592	15.119		26.26	3.714						0.531	50.663		1.061		V 50.663	3
300	15.65		3.714	19.363		1.326	0.265		3.979	5.305	0.265	0.265	3.448	2.918	18.833	1.326	21.485	1.857				T 21.485	1
301		0.265			0.796	0.265				88.329	4.509			0.265	0.531	0.265	3.183	1.592				L 88.329	7
302	30.769	0.265	1.326	3.448	0.531	1.061	2.387	1.061	6.101	5.305	0.531	0.265	0.796	1.592	29.443	1.592	7.427	5.305		0.796		A 30.769	1
303			69.496	0.265		8.223	0.265					8.223			0.265	12.732	0.531					D 69.496	6
304	1.078					97.574	0.27					0.809			0.27							G 97.574	9
305	0.531			1.592		2.653		0.265	3.183	0.531		0.265	0.796	1.061	79.576	3.979	5.04	0.531				R 79.576	5
306	3.457		0.798	20.745			2.394		13.298	0.532	0.798	0.266	2.128	4.787	27.128	7.447	15.691	0.266		0.266		R 27.128	1
307	2.387				4.244			5.305	0.531	54.111	16.18				2.918	0.265	1.592	8.753		3.714		L 54.111	2
308	0.265											0.265	0.531		2.387	9.284	87.268					T 87.268	8
309	74.271					22.812							1.857			1.061						A 74.271	7
310	1.061							10.875		59.682			1.061				0.265	27.056				L 59.682	4
311	15.385		28.382	27.056		1.061						0.265		27.321		0.531						D 28.382	5
312		0.265						22.812		60.477	0.531			0.265			0.265	15.385				L 60.477	4
313							0.265			16.976				82.759								Q 82.759	9
314	5.57	0.265	0.796	5.305	2.122	3.448	1.061	0.531	0.796	2.387	15.65			7.427	33.156	1.326	0.531		18.302	1.326		R 33.156	2
315	16.711			39.788	0.265	0.531	1.592	12.202	0.796	5.836	6.631			2.653	5.04	0.796	2.122	4.775	0.265			E 39.788	2
316					3.979			3.183		2.387										90.451		Y 90.451	8
317	1.857	3.448		0.265	10.345		13.793	0.265		48.276	0.531			0.265	10.875	0.265		0.531	0.265	9.019		L 48.276	1
318	8.223	0.265	22.546	53.581	0.265	1.326	0.796		1.592	0.265		2.122		2.653	2.387	2.122	1.592			0.265		E 53.581	1
319	25.199			0.796	0.531	0.265	1.061	1.326	1.592	23.342	3.448			6.897	33.422	0.531		1.592				R 33.422	5
320	55.968	4.509				0.531		2.122		0.796						2.653	1.326	32.095				A 55.968	6
321	18.833	0.531	0.796	5.57		2.122	2.918	0.531	5.04	2.918		0.265	0.265	7.692	35.013	6.101	8.488	2.918				R 35.013	1
322	20.69		5.305	8.753		1.326	0.796		36.605			0.796	5.57	2.653	9.284	3.714	3.979	0.531				K 36.605	1
323	10.585	0.279		1.393	21.727	0.279	13.37			10.028	0.279	0.836		0.279	1.393	0.836	3.621	1.393	5.014	28.691		Y 28.691	1
324	12.5	4.36		1.744	2.616		4.36	1.744		21.512	1.453			0.581	0.581	0.872	0.291	44.186	0.581	2.616		V 44.186	1
325	14.118		23.824	37.353		4.118	1.471		0.294			0.588	2.059	8.235	2.647	2.353	2.647	0.294				E 37.353	1
326	13.473	0.599	26.347	15.569		4.192	2.395		1.796	0.299		1.497	0.299	4.491	18.263	7.485	3.293					D 26.347	1
327	2.922		0.649	10.39	1.623	2.922	6.169	0.649	3.247	1.948	0.325	3.571	0.325	1.948	43.506	2.597	15.26	0.974		0.974		R 43.506	1
328	3.879		2.586		9.052	37.069	5.172			3.448		0.862		0.862	0.862	1.293	0.862	4.31	4.31	25.431		G 37.069	1
329	2.64	0.33	10.231	5.611	0.33	55.446	1.32		0.33	0.99		1.98	1.32	0.66	1.65	6.601	3.63	6.931				G 55.446	1
330	30.481	1.07	10.16	0.535	1.604	9.091	0.535	3.743		5.348	1.07	3.743	2.674	1.604	0.535	12.299	11.23	3.743		0.535		A 30.481	1
331	1.242		65.839	3.106		14.286				1.242			1.242	0.621	1.242	4.348	6.832					D 65.839	1
332	30.515		11.029	1.838		13.971	0.368	0.735	0.368	3.676	0.368	0.368	10.662	0.368	3.309	2.941	2.941	14.338	1.471	0.735		A 30.515	1
333	1.429	0.286	80.286	3.143		1.429	0.571					0.286	2.286	1.143		3.429	4.571	1.143				D 80.286	6
334	14.634		13.821	31.978	0.542	10.027	0.813	0.271	0.813			0.271	18.157	2.168	2.168	0.813	1.626	1.355	0.542			E 31.978	1
335	9.73	0.27	13.243	7.838		0.541	7.568	0.811	0.541		2.162		1.622	28.649	12.162	1.622	1.081	10.541	1.351	0.27		Q 28.649	1
336	11.936		12.467	3.183	0.265	2.918		0.531				0.265		0.265		5.836	58.621	3.714				T 58.621	6
337	21.751		6.897	6.366		0.796	6.631	1.326	16.18	3.979	0.796	0.531	0.796	6.101	14.854	1.857	6.631	4.244	0.265			A 21.751	1
338	3.714		44.032	24.668		0.265	5.57		5.305	3.448	0.531	0.531		3.714	4.775		1.061		2.387			D 44.032	4
339	0.265				0.265			14.058		3.979								81.432				V 81.432	6
340	0.265	0.531			1.061		1.061	5.836		77.454	6.897			0.265			0.265	6.366				L 77.454	4
341	24.138		14.854	16.711	0.265	3.183	1.857	0.265	2.653	1.061	0.265	1.326	0.531	5.57	12.202	4.509	9.284	1.326				A 24.138	1
342	5.04	0.265	0.265	7.427			1.326	0.796	4.775	11.141	1.061	0.796		0.796	45.093	0.265	11.141	4.244	3.979	1.592		R 45.093	3
343	0.265									0.265									99.469			W 99.469	9
344	20.424		10.875	41.379	0.265	13.263	0.796	0.531				0.265		6.366	2.387	2.122	0.796	0.531				E 41.379	3
345	3.714		19.629	29.443		1.592	3.183		1.592	1.326	3.183	0.531		3.448	6.366	20.69	4.244	0.796		0.265		E 29.443	2
346	2.918				0.796			10.61		4.509							11.671	69.496				V 69.496	4
347	1.061							1.326		90.716	2.122						0.796	3.979				L 90.716	7
348	5.04		43.501	6.366		10.345	1.061			0.265		7.692		0.531	1.592	3.448	19.098	0.796		0.265		D 43.501	1
349	11.936		7.427	1.061		6.366	0.265	0.265	7.427	18.302	1.061			4.775	33.687	0.531	5.305	1.061	0.265	0.265		R 33.687	1
350								0.265		97.347	2.122							0.265				L 97.347	9
351	22.016		5.57	46.684		12.202	0.265		1.326					0.265	6.897	3.183	0.796	0.531		0.265		E 46.684	2
352	4.878		3.659	3.659		4.268	4.268	0.915	0.305			6.707		3.354	40.854	10.366	13.11	3.659				R 40.854	1
353	0.531		91.512	1.592		2.918						2.653	0.265			0.531						D 91.512	8
354	0.796		0.531					0.531		2.387	1.326		82.493	0.265	6.631	0.265		3.448	0.531	0.796		P 82.493	6
355	7.692		2.387	2.653	5.57	0.531	0.265		0.796	15.915	53.316	0.531	0.531	3.183	2.122	1.857	1.592	0.265	0.531	0.265		M 53.316	3
356	8.753		6.101	22.016		1.326	0.265	0.265	3.979	7.427	0.265		0.265	4.775	3.448	36.34	4.509			0.265		S 36.340	1
357	22.872	33.777								29.787	0.532			0.266			8.245	4.521				C 33.777	5
358	68.435		0.265	0.265	0.265	0.265	0.796		0.265	0.265		0.531		0.265	3.714	18.833	0.531	5.04		0.265		A 68.435	5
359	4.509		30.239	3.183		15.385	11.936		1.061			2.653	1.592		20.424	4.775	4.244					D 30.239	2
360	0.265	0.265	3.448	31.565			0.531	5.305	2.122	16.711	0.796			9.814	17.241	6.366	2.122	0.796	2.122	0.531		E 31.565	4
361		0.265						5.04		70.292								24.403				L 70.292	7
362			82.759	17.241																		D 82.759	9
363																			100			W 100.000	9
364	1.592	1.592						6.101		5.836	0.265		19.098			0.531	7.958	56.764	0.265			V 56.764	6
365	90.716	0.265				3.979		1.326			0.265					0.265	3.183					A 90.716	8
366									100													K 100.000	9
367					0.265	0.265	1.061		5.305	59.947				1.592	11.141				5.04	15.385		L 59.947	3
368	12.202	0.265	0.265	11.671	0.265	0.531	2.387	0.265	10.61	0.531		0.796		9.549	35.809	11.671	0.531	0.531	1.326	0.796		R 35.809	3
369								8.223		82.493	1.061						0.265	7.958				L 82.493	6
370	0.265				1.592			14.324		70.292	9.019							3.979		0.531		L 70.292	6
371	0.531		6.101	62.599		0.796	0.265		6.897	1.592		2.387		8.753	3.714	3.448	2.918					E 62.599	4
372	9.019			0.265		62.334	0.531	0.265		0.265		1.592	0.265	6.897	6.631	9.814	2.122					G 62.334	3
373	0.265				22.281			0.265		2.387	7.692			2.387		0.265				64.456		Y 64.456	6
374	3.183		0.265	1.326				2.653	1.592	5.305	4.775			2.387	74.271	0.531	2.387	1.326				R 74.271	5
375	9.814		15.119	18.833		0.796	1.857		1.592	0.265		4.509		18.037	14.589	11.141	3.448					E 18.833	1
376	0.265			1.592					1.592			0.265			95.756	0.531						R 95.756	9
377	1.813		58.61	22.659		2.115	7.855		3.021	1.813				0.604	0.604	0.302	0.604					D 58.610	7
378	3.979	0.265	2.918			63.395	2.387		2.122		0.265	10.345		3.979	3.183	6.631	0.531					G 63.395	1
379	1.33	2.66				1.064		3.989		78.191	1.862					0.798	1.33	8.511	0.266			L 78.191	4
380	23.404		22.606	10.106		19.149			1.064	0.266		1.862	2.926	1.862	0.798	11.702	3.989	0.266				A 23.404	1
381	1.326		1.061	0.265	0.796			4.775	0.265	2.918	0.265		2.653			0.265		1.592	83.554		0.265252	W 83.554	5
382	9.284		44.828	1.326	0.265	12.202	0.265		0.265			6.631		0.531	0.265	20.424	3.714					D 44.828	1
383	24.934		46.154				13.528					3.183		0.265		11.936						D 46.154	6
384	25.199		1.857		0.265	1.326	3.448			0.265			60.743	0.265		5.04	0.531	0.796		0.265		P 60.743	3
385	0.531						0.265		28.912	0.265				0.265	67.374		0.531		1.857			R 67.374	7
386								3.714		90.186	2.653						0.531	2.918				L 90.186	7
387	24.403			1.061	0.796	7.958	26.79		9.019	0.265	0.265	0.531		15.65	10.61	0.531	1.326	0.265		0.531		H 26.790	2
388	23.607									64.721	8.223			0.265		2.387		0.796				L 64.721	7
389					0.796			36.87		6.897	9.814							45.623				V 45.623	5
390	0.265		99.735																			D 99.735	9
391					1.061			11.141		84.35								2.653		0.796		L 84.350	8
392	0.265			2.122										97.613								Q 97.613	9
393																			26.26	73.74		Y 73.740	9
394	26.79	0.265					18.302									50.133	4.509					S 50.133	7
395	0.531		95.756	0.796			0.531					2.122				0.265						D 95.756	9
396		0.265				0.265		25.729		11.671	2.387							59.682				V 59.682	6
397			14.589									1.061			83.554	0.531	0.265					R 83.554	9
398	6.631			2.122				0.265		20.424	1.061		64.191	1.326	1.061	1.326	1.326	0.265				P 64.191	4
399	8.245		42.287	40.426		2.66	0.798		0.266			0.266		1.862	0.532	1.862	0.532	0.266				D 42.287	3
400			0.266	0.266			1.596		75.532		0.266			1.064	20.213	0.266	0.266	0.266				K 75.532	7
401		1.592				79.045						0.265				19.098						G 79.045	8
402								7.692		90.451								1.857				L 90.451	8
403	7.427	0.265			7.427		3.183							0.265		0.265		5.305		75.862		Y 75.862	7
404	2.918			1.061	0.796	1.061	32.891	0.265	0.265	2.918	0.265	39.257		1.592	2.918	1.326	0.265	0.265		11.936		N 39.257	4
405	13.793			0.265		1.592		0.265	7.162	0.265	0.531	0.265		0.796	71.618		3.183	0.265				R 71.618	7
406	1.592	0.265			1.061			1.061		94.164	1.592							0.265				L 94.164	8
407	16.343	0.277	2.493	8.864		0.277		0.831		8.587	0.277			1.662	3.324	0.277		56.787				V 56.787	5
408	54.017		1.662	3.601		1.108	0.554		1.939			0.831		3.324	22.438	6.371	4.155					A 54.017	3
409	18.56		0.277	1.662		1.662	0.554		12.465	0.554	0.554	0.831		1.108	54.017	3.601	4.155					R 54.017	6
410			3.047	0.277		90.305	0.831		0.277			3.324		1.108	0.554	0.277						G 90.305	5
411	10.08		0.265	0.265		2.918	0.531		5.57	0.796	1.857	0.796	0.531	5.305	46.684	23.342	0.796			0.265		R 46.684	5
412	1.061				5.04			15.65		5.57	57.825			0.265			1.326	13.263				M 57.825	6
413	1.326	0.265	6.366	24.934			1.061		24.934	0.265	0.265	0.796		13.528	19.098	0.265	4.509	1.061	1.326			EK 24.934	1
414			0.796	2.653		0.265	0.531	0.265	0.265	3.714		0.531		1.326	67.109	0.265	19.894	2.387				R 67.109	6
415					0.796			8.223		82.228	3.979							4.775				L 82.228	6
416	2.653	1.061		0.265	8.753			2.918		24.403							6.897	52.785		0.265		V 52.785	4
417	4.244		24.934	3.183		2.387	1.061			0.531		1.061	5.305			22.812	34.483					T 34.483	1
418	6.897		27.851	47.48		0.531			0.531			0.531	10.345	3.183	0.265	0.531	1.326	0.531				E 47.480	1
419	18.037		12.732	41.91		2.387	1.326				0.265	1.326	2.122	10.875	1.857	3.714	3.448					E 41.910	1
420	8.488		17.241	41.91		0.796	0.265	0.265		0.531	0.265			19.629	2.653	3.714	3.183	1.061				E 41.910	1
421	3.714							29.708		2.122						0.265	2.387	61.804				V 61.804	7
422	20.955		3.714	20.159		1.592	0.265	1.592	1.592	12.467	2.122	2.918		8.223	11.406	1.857	8.488	2.653				A 20.955	1
423	23.342		12.467	7.427	0.265	0.265	5.836		1.326	0.796	0.531	0.531		4.775	34.748	2.122	2.918	0.796	1.326	0.531		R 34.748	1
424	99.469					0.265										0.265						A 99.469	9
425	15.65	0.265		3.183		0.265		8.488	0.796	2.122	20.955			2.387	3.183	0.531	1.326	40.849				V 40.849	3
426	8.753		9.814	5.57	2.122	4.244	6.897	1.061	1.326	3.714		0.531		1.857	2.653	7.162	35.279	5.836	1.592	1.592		T 35.279	1
427	5.836	0.796	5.04	20.424			8.488	0.265	5.57	1.857	0.265	16.18		7.162	2.653	3.448	19.363	1.592	0.531	0.531		E 20.424	1
428	8.753					1.326							89.655			0.265						P 89.655	7
429													99.735	0.265								P 99.735	9
430	12.202	0.265	3.183	38.462		1.061	2.122	0.531	1.326	1.061		0.531	4.509	2.387	4.509	10.345	15.65	1.857				E 38.462	1
431	0.531		80.371	2.122		3.714						5.305		0.531	0.796	4.244	2.387					D 80.371	6
432						0.265										6.631	93.103					T 93.103	9
433															100							R 100.000	9
434	98.408					1.326										0.265						A 98.408	9
435	0.531		0.265		10.08	1.326	0.796								0.796				13.793	72.414		Y 72.414	4
436	1.326				83.554	0.265		0.265		11.671	0.265						0.265	2.387				F 83.554	7
437															100							R 100.000	9
438	0.265					99.204										0.531						G 99.204	9
439	2.918	0.265		22.546		1.326	2.122	0.265	5.836	2.653	3.714			3.183	46.95	1.326	5.04	0.265	0.796	0.796		R 46.950	3
440	9.814	63.926			1.061			1.857		6.366	1.857					1.592	2.122	11.406				C 63.926	4
441	1.857	0.265				0.265		11.406		56.764	5.04					1.857	3.979	18.568				L 56.764	5
442	20.424		3.979	25.995		0.796	0.265		2.653			0.265		8.223	24.403	10.61	1.857	0.265		0.265		E 25.995	2
443	1.592		0.265	2.653			0.796		27.056	1.326		1.592		15.119	45.358	3.183	1.061					R 45.358	4
444					50.398		1.061	0.531		2.653					1.592			0.531	2.918	40.318		F 50.398	5
445	27.851					31.034			0.531	0.265		0.265	30.239	0.265	1.061	7.162	1.326					G 31.034	1
446	18.568		29.708	13.528		4.509	1.592		5.305			2.387	5.305	3.714	2.653	8.753	2.918	1.061				D 29.708	1
447	5.04	0.265	35.544	15.385	0.796	0.265	4.509		0.531	2.653	0.265	3.979		12.467	2.918	12.732		1.592		1.061		D 35.544	1
448	0.273							27.596		4.372								67.76				V 67.760	6
449	49.337		0.531	0.796	1.857		1.326	5.04	0.796	5.305	0.265		0.531	1.061	1.592	3.714	1.061	24.403		2.387		A 49.337	4
450	75.862					10.875			2.387					0.265		9.019	1.326	0.265				A 75.862	8
451	93.899					0.265		1.061		0.265	1.061					0.796	0.796	1.857				A 93.899	9
452						3.183	0.265					12.202		1.592		82.759						S 82.759	8
453																			100			W 100.000	9
454	0.531		79.841	5.04		0.531				0.265		0.265		7.692	0.265	1.326	4.244					D 79.841	8
455	2.918	0.531		0.796		1.592	0.796	0.265		0.265	0.531	0.531		0.796	1.061	86.207	2.918	0.796				S 86.207	8
456	1.061					0.265		9.814		13.528	3.714							71.618				V 71.618	5
457	1.061	0.531		0.531			0.531	63.13		3.183				1.592	0.265	4.775	4.244	20.159				I 63.130	6
458				0.531	75.862			1.326		12.997	0.265							8.488		0.531		F 75.862	5
459	5.57		71.883	6.366	0.531	0.265			1.326			1.592		1.592	6.631	1.061	1.592	1.592				D 71.883	5
460	2.122		2.918	1.061		2.387	0.265	7.692		42.706		0.265	2.653	0.796	1.326	1.061	4.509	28.647		1.592		L 42.706	1
461	5.556		0.855	0.855		8.547	1.709		0.427		0.427	0.427	73.077			6.41	1.709					P 73.077	2
462	1.877		4.021	3.485	0.268	76.139	0.268		0.536			1.877	1.34	2.681	3.753	2.413	1.072			0.268		G 76.139	1
463	8.282		2.761	6.135		12.883	4.908	0.307	1.227	3.988		1.227	1.84	6.748	37.73	2.147	2.454	1.534		5.828		R 37.730	1
464	5.638		31.157	25.223	0.297	12.166	0.297		0.89			0.89	4.451	1.187	10.089	4.748	2.077			0.89		D 31.157	1
465	3.226		2.151	3.226		4.032	1.613		3.495	0.269	0.538	3.495	4.57	2.151	11.29	53.495	5.376	1.075				S 53.495	3
466	2.419		0.269	1.882		1.344	0.806	3.226	0.269	78.226	0.806		2.151	0.269	0.269	1.075	2.419	2.688	0.806	1.075		L 78.226	4
467	7.2			0.267		0.267	1.867	2.667	4	0.533		0.533		43.467	5.6	1.6	1.6	29.067		1.333		Q 43.467	5
468		0.533			0.267		2.4		2.667	0.533		0.267	0.267		89.333	0.267	2.667	0.533		0.267		R 89.333	8
469					2.918		0.265	37.666		5.57					0.531			51.989	0.265	0.796		V 51.989	5
470	5.04		2.387	1.857	0.796	0.531	2.918		0.265	2.122		0.265	75.862	1.326	1.061	3.183	1.592	0.265	0.265	0.265		P 75.862	3
471					0.796			5.836		13.263	25.199			0.265			54.377	0.265				T 54.377	7
472	2.387		4.509	0.265		2.122	0.531	3.714	1.592	41.91	14.589	1.592	9.284	0.265	10.345	3.183	2.918	0.796				L 41.910	3
473	0.796		24.138	68.7		0.796	1.326	0.265	0.531	0.265		0.265	0.265	0.796	0.531	0.265	0.265	0.531		0.265		E 68.700	7
474	2.387					0.265				4.509	0.265		84.35				2.653	5.57				P 84.350	8
475	1.857		5.57	6.101	1.857	2.653	1.592		0.265	64.191	0.531	0.796	0.265	0.796	3.714	1.326	4.509	0.531	2.122	1.326		L 64.191	2
476	2.926		1.862	2.66	0.266	6.915	0.798		4.521	0.266		0.266		1.596	75	1.33	1.33	0.266				R 75.000	5
477	2.933	0.267	0.267	0.267	2.133	80	1.067	0.8		8.8			1.6			0.267	1.333		0.267			G 80.000	5
478	0.798	0.266	1.33	1.064		3.457						2.128			0.266	14.362	76.33					T 76.330	7
479	7.447	0.266	0.266	5.851	0.532	0.532	0.798		28.989	1.064			0.532	5.585	44.681	1.064	0.798	1.596				R 44.681	1
480	44.8		6.667	18.933		1.067			5.6	0.533		5.6	0.533	5.333	2.933	5.6	2.4					A 44.800	1
481	5.391		4.043	4.313		0.539	56.334	0.809	1.348	15.633	0.539		0.27	4.582	1.887	1.887	0.809	1.078		0.539		H 56.334	3
482	1.622	2.973		0.541	0.27			3.243		4.324						0.541	14.054	72.432				V 72.432	6
483	3.523		2.439	7.859		67.751	0.271	0.271	10.569		0.813	1.084	0.271	2.439	1.084	0.813	0.271	0.271		0.271		G 67.751	1
484	31.063	0.272	12.807	31.335		4.905	0.817		5.45			0.817	2.725	2.18	2.725	1.362	3.542					E 31.335	1
485	3.523		0.813	0.542			0.813	4.336		84.011	1.084				1.355	0.271	0.271	2.168	0.813			L 84.011	5
486	0.271	0.542	0.271	0.542	20.325			8.672		61.789	0.813		0.813				0.271	5.42	0.271			L 61.789	4
487	9.485		59.079	22.493		0.813	0.542					1.626		0.542	1.626	2.71	1.084					D 59.079	1
488	15.989	0.271	2.71	7.588	0.813	5.962	0.813	0.542	2.168	0.813		2.439		4.336	30.894	18.699	5.691	0.271				R 30.894	1
489	18.475	24.927	0.587	0.88		2.053	5.279	0.293		2.346		1.466	0.293	0.293	0.293	24.34	1.173	15.543		1.76		C 24.927	1
490	16.056		14.648	11.549		2.254	1.408	0.282	1.69	1.69	0.282	2.535	12.958	2.254	18.028	6.761	5.915	1.69				R 18.028	1
491	0.831		21.33	6.094		1.662	0.277		0.277			2.493		0.277	0.277	25.485	40.997					T 40.997	3
492	69.21				0.272	0.272	0.272	8.174		2.18	0.272		5.722		0.272	0.272	1.635	11.444				A 69.210	5
493	28.065		7.357	29.428		7.357	0.272	0.545	3.815	1.362		0.272	1.362	3.815	4.36	5.45	3.815	2.725				E 29.428	1
494	8.219		27.945	41.918		2.192	1.096		0.274				3.288	4.384	0.274	4.932	4.932	0.548				E 41.918	1
495	1.626				15.176		0.271	0.813		79.133							0.271	2.168	0.271	0.271		L 79.133	7
496	0.545				4.632			8.992		35.422	0.817		0.272			0.272	0.272	48.774				V 48.774	4
497	22.343		18.256	18.529		2.725	0.817		3.542			1.907		3.27	19.346	4.36	3.815	0.817		0.272		A 22.343	1
498	29.781		0.273	9.563		7.923	0.273	1.093	6.284	1.093	0.273	1.366		10.929	10.383	4.098	4.645	11.749		0.273		A 29.781	1
499				0.546	0.82	0.273		7.65	0.273	87.158	0.546							1.093	1.639			L 87.158	7
500	11.749		1.366	5.738	0.273	9.29			2.459	8.743	0.546	1.639		1.639	3.005	15.301	37.705	0.546				T 37.705	1
501	13.536		2.762	3.867	0.276	34.254	3.867	0.276	1.934	0.829	0.276	3.591	1.657	2.21	9.116	9.116	9.392	3.039				G 34.254	1
502	12.5		2.857	4.643		26.786	4.286	2.143	2.857	3.214	0.357	4.286	5	3.571	14.286	6.786	3.571	2.857				G 26.786	1
503	7.821		7.263	5.028	0.559	22.905	2.235	1.117	7.821	1.117	1.117	7.263	8.939	1.676	10.056	6.704	7.263	1.117				G 22.905	1
