# Supplementary material for: Exploring Protein Space: From Hydrolase to Ligase by Substitution
Source: Mol Biol Evol. 2020 Sep 1;38(3):761–76. doi: 10.1093/molbev/msaa215 (PMC7947786; doi:10.1093/molbev/msaa215)
Supplement: msaa215_Supplementary_Data [file msaa215_supplementary_data.zip › Sup_file_3_ConSurf_msa_aa_variety_percentage_PafA_Cg.xlsx]

## Sheet: Sup_file_3_ConSurf_msa_aa_varie
The table details the residue variety in % for each position in the query sequence.
Each column shows the % for that amino-acid, found in position ('pos') in the MSA.
In case there are residues which are not a standard amino-acid in the MSA, they are represented under column 'OTHER'
pos	A	C	D	E	F	G	H	I	K	L	M	N	P	Q	R	S	T	V	W	Y	OTHER	MAX AA	ConSurf Grade
1	8.571			5.714	2.857	5.714				2.857	14.286		5.714	2.857	2.857	20	22.857	2.857		2.857		T 22.857	1
2	11.628		2.326	2.326	2.326	4.651	2.326		2.326	2.326	20.93		6.977	2.326	2.326	18.605	11.628	4.651	2.326			M 20.930	1
3	12.766		12.766	4.255		4.255	6.383			2.128	10.638	2.128	6.383		4.255	25.532	6.383	2.128				S 25.532	1
4	5.357		1.786	7.143		8.929			3.571		16.071	3.571	10.714	7.143	8.929	5.357	16.071	3.571		1.786		MT 16.071	1
5	13.636	1.515	3.03	6.061		6.061	1.515			6.061	15.152	3.03	3.03	3.03	3.03	16.667	9.091	9.091				S 16.667	1
6	5.797		4.348	5.797		10.145	1.449			1.449	4.348		15.942	2.899	17.391	13.043	15.942	1.449				R 17.391	1
7	18.919		4.054	4.054		4.054		2.703	1.351	2.703	8.108		10.811	1.351	5.405	4.054	2.703	28.378		1.351		V 28.378	1
8					4.104	0.373	2.239	1.119	0.373	5.97	73.507		2.985		0.373	0.373		4.478		4.104		M 73.507	7
9	9.191		36.765	12.132	0.368		1.103	1.471	4.779	0.735	1.471	1.471	2.941	12.868	4.779	0.735	6.985	1.838		0.368		D 36.765	2
10	0.735	0.368		0.368					3.676					3.676	90.074	0.368	0.735					R 90.074	8
11															100							R 100.000	9
12								89.744			0.366							9.89				I 89.744	9
13	0.351				49.825	2.105		5.263	0.351	1.404	24.561						1.053	3.509		11.579		F 49.825	4
14						100																G 100.000	9
15								55.439		29.123								15.439				I 55.439	6
16				100																		E 100.000	9
17												23.509				2.105	74.386					T 74.386	8
18				100																		E 100.000	9
19					35.439		0.351													64.211		Y 64.211	7
20	0.351					99.649																G 99.649	9
21	0.351				1.053			32.982		18.947								46.667				V 46.667	6
22	5.965						0.351	2.807		2.105	1.754	1.754		0.351	0.351	5.614	76.842	2.105				T 76.842	6
23	11.93	60.351			4.912	1.053	4.561			0.351		1.404				4.211	2.807			8.421		C 60.351	5
24	19.286						0.714	0.357		0.357	1.786			0.714	0.714	19.643	42.5	12.857	0.357	0.714		T 42.500	6
25	13.214		3.571		31.786	4.286	0.714		0.357	6.429	1.429	1.429	6.786	0.714	2.857	17.5	5.714	2.5		0.714		F 31.786	3
26	1.434		16.487	6.81		25.09	12.186		5.735			2.151	5.018	4.301	15.412	3.226	2.151					G 25.090	1
27	2.62		3.93	3.057		81.223			0.873				0.437	1.747	0.437	3.93	1.747					G 81.223	4
28	6.767		2.632	2.256		6.767	10.526	0.752	2.256	0.752		0.752	2.632	42.105	7.143	9.398	3.383	1.88				Q 42.105	2
29	3.901				0.355	0.709	0.709	1.773	2.128	1.064			8.865	1.773	75.532	1.418	0.355	1.418				R 75.532	6
30	7.719	0.351	0.351			7.719		1.053	2.456	0.351		0.702	19.298	1.404	47.719	1.404	5.965	1.754		1.754		R 47.719	4
31					1.053		0.702	0.702	0.351	90.526	5.263		0.351		0.351				0.351	0.351		L 90.526	8
32	3.158		11.579	2.105		8.421	0.351					0.702	4.211		2.105	54.386	12.982					S 54.386	7
33	19.649										1.754		76.14			0.351	0.351	1.754				P 76.140	8
34	0.702		70.175	29.123																		D 70.175	8
35	2.807		4.211	80			5.965		1.754		0.351	0.351		1.754	1.754	0.702	0.351					E 80.000	8
36	17.895							10.526		0.351					0.351	1.053	3.158	66.667				V 66.667	7
37	91.579									3.509						3.86	0.351	0.702				A 91.579	9
38	1.404		0.351	1.053		2.456	1.754		0.351					1.404	91.228							R 91.228	8
39	0.702			7.018	0.351		2.807	1.053	0.702	3.86				4.211	3.509	0.351	1.754	2.807		70.877		Y 70.877	5
40	0.351				1.053			2.105		91.93	4.211							0.351				L 91.930	8
41					100																	F 100.000	9
42	6.316		1.053	9.825					2.456		0.702			1.053	76.842	1.053	0.702					R 76.842	7
43	0.351		1.053			3.158			26.316				36.14		31.579	1.053	0.351					P 36.140	6
44					0.702			9.123		7.719	0.702							81.754				V 81.754	8
45	0.702							3.509		7.719	1.404	0.351		0.702				85.614				V 85.614	8
46	27.018	0.351	2.105	9.825			2.456		0.702	0.351	0.351	1.404	2.456	4.561	3.158	43.509	1.754					S 43.509	4
47	2.456			4.561		0.702			6.316	1.053	0.702	2.807		3.86	10.175	1.754	0.351		65.263			W 65.263	4
48	0.702			0.351	0.702	73.684	4.211					0.702		0.702	0.351	4.912	0.702		1.053	11.93		G 73.684	6
49	2.105					1.404	0.351		1.053	0.351		1.404		0.351	83.509	6.667			2.807			R 83.509	8
50	2.807					0.702						0.351	1.754			93.684	0.702					S 93.684	9
51	0.351												0.702		1.053	89.825	8.07					S 89.825	9
52			1.053									98.246				0.702						N 98.246	9
53	4.912		0.702					11.579		3.86	0.351					0.351	1.053	77.193				V 77.193	8
54					97.193															2.807		F 97.193	9
55	1.754						0.351	3.509		80	0.351					2.105	9.474	0.702	1.754			L 80.000	7
56	5.614		3.158	8.772		5.965	0.351		2.105	0.351			16.491	1.754	40	5.263	8.421	1.754				R 40.000	1
57	0.351					3.509						96.14										N 96.140	9
58	12.982					86.667										0.351						G 86.667	8
59	43.509					12.281										44.211						S 44.211	7
60															100							R 100.000	9
61					1.754			1.404		95.088	0.351							1.404				L 95.088	9
62																				100		Y 100.000	9
63										96.491				3.509								L 96.491	9
64			100																			D 100.000	9
65								0.351			0.351						3.86	95.439				V 95.439	9
66						100																G 100.000	9
67	12.632	2.456	0.351		0.351							1.053				83.158						S 83.158	9
68							100															H 100.000	9
69													100									P 100.000	9
70				100																		E 100.000	9
71					5.263			5.614										3.509		85.614		Y 85.614	7
72	97.193															2.807						A 97.193	9
73																0.351	99.649					T 99.649	9
74	74.737	0.351				1.053							23.86									A 74.737	9
75				100																		E 100.000	9
76	1.404	98.246															0.351					C 98.246	9
77	3.158		94.386												0.702	0.351	1.404					D 94.386	9
78			31.93	1.053		3.158	0.351		0.351			9.825		2.807	7.018	38.246	4.561			0.702		S 38.246	5
79					0.702			13.333		57.544	0.351		1.053					25.263	1.754			L 57.544	3
80	12.281		1.754	10.175		1.754	5.965	2.456	0.351	7.719			2.105	0.351	15.439	5.614	15.789	13.333	2.105	2.807		T 15.789	1
81			36.491	13.684		0.351								47.018		1.053	1.053	0.351				Q 47.018	7
82	1.053	0.702						1.404		88.772	0.351						0.351	7.368				L 88.772	7
83								22.807		21.404							0.351	55.439				V 55.439	6
84	48.772	0.351		3.158				3.86	0.351	1.053		9.474			1.053	1.404	22.807	7.719				A 48.772	4
85	0.351				0.702		61.404			0.351		2.105		20.351		1.053		0.351		13.333		H 61.404	7
86			87.018	11.228			0.702	0.351										0.702				D 87.018	9
87	1.404	1.053		0.702		0.351	0.351	0.351	38.947					1.404	54.737			0.702				R 54.737	7
88	92.281	0.702				4.211										2.456				0.351		A 92.281	9
89						99.649										0.351						G 99.649	9
90	1.053		15.789	79.649				0.351						0.702		1.754	0.702					E 79.649	8
91	4.561			3.158		0.351		1.053	1.053	18.947	1.053	0.351		2.105	56.842	2.105	0.702	6.316	1.404			R 56.842	2
92	0.351		0.351	0.702	0.351		0.351	63.86	0.351	8.772	5.965						3.509	14.737		0.702		I 63.860	5
93	1.754				6.667			2.456		62.456	7.719							17.544		1.404		L 62.456	5
94	11.93		13.684	50.175			5.614	0.702		1.053		8.421		4.211		2.456	0.351	1.404				E 50.175	6
95	3.509		37.895	11.228		29.825	0.351		1.404		0.702	0.702		4.561	7.368	2.456						D 37.895	1
96	1.053	1.754			0.702					90.877	5.614											L 90.877	8
97	29.825					1.053		2.105		30.175	3.509	0.702		1.404	2.807	0.702	1.053	26.667				L 30.175	6
98	15.439		7.719	11.579	0.702	1.053	1.053	9.825	1.404	7.018		0.702	1.754	4.211	5.965	4.211	4.211	22.456		0.702		V 22.456	1
99	4.912		44.912	12.281	0.351	1.404	0.351		1.754	0.702		0.702		17.895	7.018	4.912	2.456	0.351				D 44.912	4
100	93.684	1.404								1.404							2.456	1.053				A 93.684	9
101			4.561	57.895	0.351		0.351					9.123		25.263	1.053		1.404					E 57.895	7
102	14.737		4.211	18.596		1.404	2.807		6.667	1.053		1.053	0.351	25.965	15.789	2.807	2.807	1.754				Q 25.965	1
103	12.676			1.761		0.352	1.056		5.282	0.704				2.465	65.845	3.873	4.93	1.056				R 65.845	5
104					1.761			0.352		92.254	5.282			0.352								L 92.254	8
105	47.518		1.773	10.638		1.064	10.638		1.418	0.355		3.546		1.064	13.475	4.965	1.418	2.128				A 47.518	2
106	17.563		22.939	37.993		0.717	6.093		3.226	2.867		0.358		3.584	1.075	2.867	0.717					E 37.993	1
107	1.075		18.28	65.233		0.358			1.075	3.584		1.075	0.358	2.867	4.659	0.717	0.358	0.358				E 65.233	5
108	0.717		1.792	1.075		92.115						1.075	0.358	0.358	1.075	1.075	0.358					G 92.115	6
109	0.717		0.717	1.792	6.81		1.792	48.387	0.358	8.244	0.358	0.358	0.358	1.792	1.434	0.717	2.509	20.43		3.226		I 48.387	4
110	17.895		15.088	7.368	0.351	23.509			1.053	0.351		3.86	14.737		5.965	4.912	4.211			0.702		G 23.509	1
111	5.965	0.702		1.404		84.561			0.351	2.105				0.702	2.456		0.702	1.053				G 84.561	6
112	3.158		32.281	10.526			1.053		7.018			1.754	1.053	6.667	19.649	6.316	9.825	0.702				D 32.281	2
113								60		5.614	0.351						0.351	33.684				I 60.000	6
114					12.632		24.211			0.351										62.807		Y 62.807	7
115								3.509		82.807	3.158							10.526				L 82.807	8
116					85.965			0.351		11.579								0.702		1.404		F 85.965	7
117									94.035						5.263	0.702						K 94.035	9
118												99.298					0.702					N 99.298	9
119												100										N 100.000	9
120	1.754			0.702						8.07					2.456	0.702	62.456	23.86				T 62.456	7
121			100																			D 100.000	9
122	7.368				1.053									0.351		89.474	1.754					S 89.474	9
123	71.579			3.86		0.351	0.702	0.351	0.351	3.158	1.053			5.965	2.456	0.702	0.351	8.421		0.702		A 71.579	6
124			0.351			99.298										0.351						G 99.298	9
125	0.702						1.404					96.14				0.351	1.404					N 96.140	9
126	1.754					3.86										91.93	2.456					S 91.930	9
127		2.456			13.333		0.351													83.86		Y 83.860	8
128						100																G 100.000	9
129	0.702	81.754														16.491	1.053					C 81.754	8
130							99.649														0.350877	H 99.649	9
131				100																		E 100.000	9
132												100										N 100.000	9
133					12.281					0.702										87.018		Y 87.018	6
134		1.404								94.386	4.211											L 94.386	8
135					0.351			28.421		9.123	2.105						4.561	54.386		1.053		V 54.386	7
136	10.526		4.211	2.807		20.351	6.316			0.351		1.053	7.018	1.053	16.842	17.193	5.614	6.667				G 20.351	1
137															100							R 100.000	9
138	15.439		8.07	2.456		5.614	15.789		4.561		0.351	2.456		8.772	20.351	9.123	5.263	1.754				R 20.351	2
139	4.211		4.912	0.351		52.281		2.105	0.351	7.368	4.912		0.702		4.912	1.404	9.474	7.018				G 52.281	4
140	0.702		30.877	47.719		1.053	0.702			0.351		1.754	4.912	1.404	0.702	2.105	1.404	6.316				E 47.719	6
141	0.351				74.386			0.702		17.895	1.404		1.053			0.351	0.351	1.404		2.105		F 74.386	7
142	5.965		0.702	1.053	0.351	8.772	1.053	0.351	12.982	0.351	1.053	3.509	0.702	6.316	12.982	33.333	3.86		6.667			S 33.333	4
143	6.667		5.614	0.351		1.404	2.105		7.719	0.351	0.351	5.263		4.912	55.439	4.912	2.807	1.754		0.351		R 55.439	4
144			3.509		5.614		0.351	16.491	0.351	54.035	1.053			0.702	2.807			11.579		3.509		L 54.035	6
145	42.807		0.702	0.351		14.035		2.807	0.351	1.404		0.351	2.105			26.316	5.965	2.807				A 42.807	6
146	3.86		53.333	13.684		1.053			5.614	1.053		1.053		4.912	9.123	1.754	3.86	0.702				D 53.333	4
147	10.175	0.351	0.351	0.351	0.351	2.456	2.807	16.842	0.702	2.105	2.456	0.351		8.421	4.561	1.754	9.123	36.14		0.702		V 36.140	2
148					2.456					96.842	0.351						0.351					L 96.842	9
149				0.351				41.053		36.842	2.456						0.351	18.947				I 41.053	7
150	4.561												92.982			1.754	0.702					P 92.982	9
151					94.035		3.158			0.702										2.105		F 94.035	9
152					14.035					81.404	4.561											L 81.404	8
153								24.211									0.351	75.439				V 75.439	8
154																18.596	81.404					T 81.404	8
155															100							R 100.000	9
156										1.053	0.351			98.596								Q 98.596	9
157								38.246		52.281	0.351							9.123				L 52.281	7
158					4.211			46.316		27.368	2.105						4.912	11.228	0.351	3.509		I 46.316	4
159	13.333	46.316				0.351		0.351								5.263	11.93	22.456				C 46.316	5
160						100																G 100.000	9
161	94.737											3.158				0.702	1.053	0.351				A 94.737	9
162						100																G 100.000	9
163	0.702	0.702			0.702	3.158	6.316		65.614	2.807	7.018	1.053		0.351	7.018	0.351		0.351	3.158	0.702		K 65.614	6
164	0.351							25.614		12.632								60.702		0.702		V 60.702	5
165	3.158		1.404	0.351	1.053	1.404	7.719	3.158	1.404	47.719	2.807	2.456		5.614	3.509	3.158	3.86	10.526		0.702		L 47.719	3
166	5.965		1.404	1.053		2.807	3.86	1.754	6.316	2.105	1.053	2.105	14.035	31.579	12.281	3.86	6.316	3.509				Q 31.579	1
167	6.977		5.039	3.101		7.364		0.775	0.388	1.163		0.775	7.364	1.163	1.55	3.488	56.202	4.651				T 56.202	3
168	13.253		2.811	3.614	0.402	11.647	0.402	0.402	0.402			2.41	45.783	4.016	1.205	7.631	4.418	0.803		0.803		P 45.783	1
169	14.085		18.31	7.042		4.225			2.817	1.408		2.817	35.211	2.817	1.408	7.042	2.817					P 35.211	1
170	16.216		1.351	6.757		39.189			2.703	4.054	2.703	1.351	5.405	1.351	2.703	1.351	12.162	1.351	1.351			G 39.189	1
171	27.586		10.345			41.379	3.448					3.448	3.448			10.345						G 41.379	4
172	25		3.846	5.769	1.923	17.308			11.538	5.769			19.231	1.923		5.769	1.923					A 25.000	2
173	12.766		6.383			21.277			21.277			14.894	4.255	2.128	2.128	2.128	10.638			2.128		GK 21.277	1
174	4.255		8.511	38.298		36.17	6.383			2.128							4.255					E 38.298	2
175	5.97		25.373	11.94		13.433			1.493			11.94	4.478	2.985	7.463	4.478	8.955	1.493				D 25.373	1
176	1.688		2.532	2.532	6.751	11.392	7.173		15.19			1.266		5.907	38.819	4.219	1.266			1.266		R 38.819	2
177	9.055		0.394	7.087		57.874	0.787		2.362	0.787			10.63	2.756	3.937	1.969	1.575	0.787				G 57.874	1
178	55.477		0.707		0.353	6.714		0.353	0.707	2.827	0.353	0.707	16.961		1.06	3.887	4.594	5.3				A 55.477	3
179	1.404	0.351	0.702	2.456	0.351	11.228	4.211	4.561	2.456	4.211	1.754	1.404		6.667	13.333	7.719	14.737	22.456				V 22.456	1
180					39.298					3.86										56.842		Y 56.842	2
181	15.088	40.351		1.754	1.754	2.105	1.053		0.351	4.561	0.351	1.053		2.105	1.754	14.035	1.404	11.579		0.702		C 40.351	3
182					27.719			14.737		33.333	1.754							21.754		0.702		L 33.333	6
183	1.754															97.193	1.053					S 97.193	9
184	0.702									0.702			2.105	95.088	1.404							Q 95.088	9
185															100							R 100.000	9
186	93.333															6.667						A 93.333	9
187			55.439	38.246			1.053			1.053		0.351		2.807	1.053							D 55.439	8
188					1.404		75.439	0.702	1.754					18.246				1.754		0.702		H 75.439	8
189								61.404		1.053	21.053							16.491				I 61.404	8
190		0.351	0.702	1.754	0.351		2.456		0.351			0.351		0.351	1.053				90.877	1.404		W 90.877	7
191			13.684	84.561		0.351						0.351		1.053								E 84.561	9
192	16.14		1.053	1.404		71.579			2.807		0.351		1.404			4.211	1.053					G 71.579	7
193	1.053				0.702			9.474		2.807	1.053					2.807	2.105	79.649		0.351		V 79.649	7
194	0.351															99.649						S 99.649	9
195	2.105	1.053				1.053						0.351				95.088	0.351					S 95.088	9
196	95.789															4.211						A 95.789	9
197																3.509	96.491					T 96.491	9
198																	100					T 100.000	9
199												0.702		0.351	95.088	3.86						R 95.088	9
200	6.667															88.772	4.561					S 88.772	9
201															99.649						0.350877	R 99.649	9
202						0.702							97.193			2.105						P 97.193	9
203								86.667		6.316	6.667							0.351				I 86.667	9
204								99.649										0.351				I 99.649	9
205												100										N 100.000	9
206	0.702															2.105	97.193					T 97.193	9
207															100							R 100.000	9
208			100																			D 100.000	9
209				100																		E 100.000	9
210	2.105												97.895									P 97.895	9
211							94.035			5.965												H 94.035	9
212	84.211					12.632										3.158						A 84.211	9
213			98.246									1.404		0.351								D 98.246	9
214	69.474			0.702		0.351							5.965			23.158		0.351				A 69.474	8
215	2.105		1.754	70.526		4.561	2.807		3.509			1.754		3.158	0.702	6.316	2.807					E 70.526	6
216	2.456			2.105	2.456		11.579		19.649	8.772	0.351			2.456	43.509	3.158	0.702	0.702		2.105		R 43.509	3
217					23.158		3.509												0.351	72.982		Y 72.982	5
218									0.351						99.649							R 99.649	9
219															100							R 100.000	9
220										77.895	22.105											L 77.895	8
221							100															H 100.000	9
222								4.561		0.351								95.088				V 95.088	9
223								100														I 100.000	9
224	1.754					0.351						0.351				1.754	1.404	94.386				V 94.386	9
225	0.351					99.649																G 99.649	9
226			100																			D 100.000	9
227	2.105															92.632	5.263					S 92.632	9
228	0.351											82.807				8.772	7.719	0.351				N 82.807	8
229								5.614		2.105	86.667							5.614				M 86.667	9
230	27.368	3.158						1.053		0.351		2.105				64.912	1.053					S 64.912	7
231			0.702	87.719									0.351	10.526			0.702					E 87.719	9
232	6.667	0.702			1.053	3.158	0.351	0.702		0.351	0.702		21.053			3.86	47.368	7.719	0.702	5.614		T 47.368	4
233	5.614										0.351					13.684	80.351					T 80.351	8
234	2.807	0.351	0.702		5.614		0.351	2.807		2.807	5.263	2.807		1.754		4.912	69.825					T 69.825	6
235	22.807				6.667	1.053	1.053			40.702	21.053							1.053	1.754	3.86		L 40.702	5
236	0.702				0.351					95.789	1.053							2.105				L 95.789	8
237									94.035						5.965							K 94.035	9
238	1.754				2.807			11.93		5.614	1.053						0.351	75.789		0.702		V 75.789	5
239	15.789					82.456											1.053	0.702				G 82.456	7
240	24.912							1.754			7.368					43.509	21.754	0.702				S 43.509	5
241	27.018	7.018		0.351				0.351		1.404	4.561						51.93	7.368				T 51.930	7
242	12.982	0.351	47.719	4.912	0.702	0.702	4.211	0.702		14.035	0.351	3.158		2.456	1.053	3.158	2.105	1.053	0.351			D 47.719	4
243	4.93	2.465			0.352			2.817		87.676	1.056							0.704				L 87.676	7
244	0.351							8.07		16.491	7.018							68.07				V 68.070	5
245								3.509		96.14								0.351				L 96.140	9
246	0.702		7.368	30.526			1.754	0.351	1.053			1.053		2.456	50.526	3.158	0.351	0.702				R 50.526	7
247	8.421				0.702			0.702		8.421	76.491							1.754		3.509		M 76.491	8
248							0.351	65.965		18.596	1.754					0.351		12.982				I 65.965	6
249			1.053	98.947																		E 98.947	9
250	54.737	0.702	13.333	12.632		0.702	2.105		0.702			0.351		4.561		8.772	1.053	0.351				A 54.737	4
251			3.509	1.754		89.123		0.351	0.351			1.404	0.351		0.351	1.053	1.404	0.351				G 89.123	6
252	4.211	0.702		3.509	7.368	4.912	1.053	5.965	0.702	4.912	1.053		0.351	3.158	2.456	0.351	5.965	49.474	1.053	2.807		V 49.474	2
253	7.719		6.667	5.263	0.351	2.105	1.053	13.684	1.053	2.105	0.702	1.404	14.386	5.965	4.211	9.825	2.456	21.053				V 21.053	1
254			0.351		16.491		0.702	6.316		34.386	30.877		0.351		0.351	0.351	0.702	7.719	0.351	1.053		L 34.386	4
255	2.456		1.754	3.158		2.456	3.509		1.053				26.316	0.351	53.684	3.509	1.404	0.351				R 53.684	5
256	1.404		81.404	4.211		2.807	0.351		0.351			3.158	0.702	1.053	2.807	1.404	0.351					D 81.404	6
257	0.351	0.351			24.912		0.351	1.053		45.263	18.596	0.351			3.86		0.351	1.754	0.702	2.105		L 45.263	2
258	20.351		1.754	16.491		2.105	0.702		0.351				0.351	1.754	9.474	12.632	32.632	1.053		0.351		T 32.632	4
259					0.351			4.561		79.298	10.877		0.702					4.211				L 79.298	7
260	24.561		18.947	46.316		0.351	0.702		0.702	0.351				1.754	1.053	1.754	0.351	3.158				E 46.316	7
261	0.351		23.158	1.404	0.351		2.807		0.702			70.175			0.351	0.351		0.351				N 70.175	8
262	2.807		4.211	2.807									87.719	1.053		1.053	0.351					P 87.719	7
263	2.456					0.351		73.333			13.684		0.702				0.702	8.772				I 73.333	8
264	6.316		0.702	1.754		2.456	3.509		5.263	1.404	0.351	0.351		2.105	72.632	2.807	0.351					R 72.632	5
265	72.632		2.105	0.351			6.667							0.351	0.702	15.789	0.702	0.702				A 72.632	8
266								95.789		3.509								0.702				I 95.789	9
267	0.351								1.404						97.895	0.351						R 97.895	9
268	5.614		13.684	66.667			0.702	1.053		1.053	0.351	0.351		5.965	1.404	0.702	2.105	0.351				E 66.667	5
269	0.702				0.702			63.158		0.351	2.105						4.912	28.07				I 63.158	7
270	16.14	3.509	0.702			0.702						4.912				74.035						S 74.035	8
271	5.614			1.053	0.351		64.561	0.351	1.053	3.509				1.404	18.947	1.754	0.351	0.702		0.351		H 64.561	6
272			97.544	0.702		0.351						0.351		0.351		0.702						D 97.544	9
273	2.456			0.351	3.86		0.351	10.877		39.649	16.14		12.632	1.053	1.754	1.053	5.263	4.561				L 39.649	1
274			0.702	0.351		1.053	0.351					1.053			1.404	10.877	84.211					T 84.211	7
275	2.12	6.36				86.926				3.887						0.707						G 86.926	8
276	3.18	0.353		0.353		3.18	0.353		7.067	1.767	0.707	1.06		10.247	49.823	9.894	11.661	0.353				R 49.823	1
277	20.351	0.351		2.105		0.351	6.667	1.404	7.368	0.351		0.351		2.807	35.789	0.702	16.491	4.912				R 35.789	2
278	4.561			7.719					19.649	9.123	0.702	0.702	31.93	3.509	6.667	0.351	9.123	5.965				P 31.930	1
279					1.404			9.123		27.018	0.351							62.105				V 62.105	6
280	5.965		2.105	14.035		0.351	0.702	0.351	11.228	1.404		0.351	5.263	4.912	47.719	1.754	2.456	1.404				R 47.719	2
281								0.702		90.175	5.263				2.456		1.404					L 90.175	8
282	65.614		2.456	2.807				0.351	8.772		1.053	0.351		1.053	5.965	3.86	4.561	3.158				A 65.614	5
283	3.158		22.105	1.053		18.246	0.351					37.544		0.351	1.754	13.333	2.105					N 37.544	3
284	0.351		0.351			98.596						0.351			0.351							G 98.596	9
285	1.767		1.413	1.413		14.841			6.36				0.353	0.707	61.131	4.594	6.714	0.707				R 61.131	2
286	1.053		1.754	36.14			1.053		0.351	1.053	0.702			12.281	5.263	3.158	32.281	2.807	1.053	1.053		E 36.140	4
287	31.228				0.351			9.123		17.193	16.491		1.053	0.702	3.158	1.404	6.667	12.281	0.351			A 31.228	1
288		0.351	1.754			1.053						2.105			1.053	52.281	41.404					S 52.281	6
289	87.368					1.754							8.07			1.754		1.053				A 87.368	8
290	0.702						0.351	7.368		79.298					0.351		0.351	11.228	0.351			L 79.298	5
291	6.667		35.088	47.018		1.404						0.351		7.018	0.351	2.105						E 47.018	4
292	0.351							58.596		18.246	6.316							16.491				I 58.596	5
293										0.702				99.298								Q 99.298	9
294	6.316			11.579		4.211	1.754		2.456	1.053	0.351	1.053		15.789	44.561	5.263	2.807		2.456	0.351		R 44.561	1
295	10.877		1.053	64.912	0.351	0.702	2.105	2.456		1.404	1.053			1.754	6.667	1.754	1.053	3.509		0.351		E 64.912	4
296		0.351			10.877		4.912	5.965		9.123	1.053						2.456	3.509	1.053	60.702		Y 60.702	5
297	0.351	5.614			12.281		15.439		0.702	47.719				0.351	4.561			1.053		11.93		L 47.719	1
298	21.053		15.088	30.526		8.07			0.702		0.351	2.456		4.211	1.404	8.772	6.316	1.053				E 30.526	1
299	20.351	0.351		0.351		0.351	3.158		24.912	2.807	0.702	0.351		0.702	42.105	1.404	0.702	0.351	0.351	1.053		R 42.105	4
300	66.316	0.702						0.351		3.158						0.351	0.351	28.772				A 66.316	7
301	9.474			3.509		0.351	1.754	1.404	6.316	11.93	1.754			7.368	16.491	6.667	13.684	18.947	0.351			V 18.947	1
302	13.684		22.456	27.368		2.456	1.053		3.509			3.158	0.351	5.614	15.088	2.105	2.105	1.053				E 27.368	1
303	1.404	0.351		0.351	40.351		20	0.351		1.754					2.105	0.351	1.404	1.404	14.386	15.789		F 40.351	3
304	9.825	1.754	0.702	0.351	2.105		0.351	5.263		30.175	0.702				0.351	1.053	1.754	42.807		2.807		V 42.807	3
305	19.298		30.175	23.86		2.105	1.053		2.105	0.702		1.754	1.404	6.316	6.316	2.105	2.105	0.702				D 30.175	1
306	7.719		4.211	8.07		2.807	3.509	0.702	2.807	0.351	0.351	5.965	1.404	9.825	31.93	9.123	7.368	3.509		0.351		R 31.930	1
307	3.053		1.527	15.649		5.344	12.977	0.763	3.053	0.382		5.344		3.435	43.511	0.763	2.672	0.763		0.763		R 43.511	1
308	1.075		3.226	16.129		57.527		1.075	0.538	1.075			12.366	2.688	1.613	0.538	0.538	1.613				G 57.527	1
309	12.838	0.676	14.189	13.514	0.676	5.405	4.73	15.541		10.811	2.027	1.351	4.054	0.676	0.676	0.676	5.405		2.703	4.054		I 15.541	1
310			14.286	14.286	7.143	7.143	7.143	7.143					35.714			7.143						P 35.714	1
311	22.5		7.5	42.5		17.5				2.5				2.5	2.5	2.5						E 42.500	3
312			5.556		16.667	16.667		5.556								5.556		11.111	38.889			W 38.889	1
313	5.263			15.789						10.526				5.263	10.526	31.579	21.053					S 31.579	1
314	3.371		4.494	3.371		74.157									3.371	2.247	1.124	7.865				G 74.157	2
315	16.667		7.778	9.444	3.889	3.333	8.889	2.778	1.111	5.556	2.222	0.556	2.778	0.556	1.667	6.667	24.444	1.111		0.556		T 24.444	1
316	4.622	0.42	8.403	4.202		3.361	10.084	0.84	0.42	10.504	0.42	1.261	27.731	0.84	1.681	9.664	11.345	4.202				P 27.731	1
317	0.922		32.258	1.382		1.382	8.756					16.129	4.608	0.461	5.53	9.677	18.433	0.461				D 32.258	2
318	16.544		8.824	10.294		5.147		0.735	0.368	0.735		0.368	44.485	2.206	1.838	3.676	2.574	2.206				P 44.485	1
319	3.986		5.797	17.029	0.362	1.449	6.522	1.449		12.319	4.348	0.725		11.594	4.348	2.536	11.957	14.493	0.725	0.362		E 17.029	1
320	4.561		3.86	7.018	0.702	1.053	8.421	8.772		12.281	11.93	0.351		1.754	3.509	3.158	9.123	22.456		1.053		V 22.456	1
321	14.386		11.228	16.14	0.351	1.404	2.105	0.702	17.193	3.509	1.053	0.351	8.772	4.912	12.281	1.754	3.158	0.702				K 17.193	1
322	6.667		6.316	2.105			1.754	0.351	3.158	2.456	0.702		2.105	24.561	35.439	0.702	2.807	0.702	3.158	7.018		R 35.439	1
323	11.93	1.053						12.632		3.509	4.211		0.702			0.351	2.456	63.158				V 63.158	6
324	0.351	0.702			3.509			3.509		57.544	5.263							28.07	0.702	0.351		L 57.544	5
325	1.754		66.316	24.561		1.053			1.053			1.053		1.053	1.053	1.053	1.053					D 66.316	3
326								0.351	2.456	87.719	6.316			0.351	0.351	0.351	1.754	0.351				L 87.719	8
327																			100			W 100.000	9
328	2.807		3.86	39.649		35.088		0.351	0.702			1.053		8.07	3.509	1.754	2.807	0.351				E 39.649	2
329	0.351		0.702	1.754			3.509		2.807	0.351					88.07	0.351	0.702		0.351	1.053		R 88.070	7
330	10.877	3.509				18.596		2.456		0.351	4.912			2.456		0.351	39.649	16.842				T 39.649	2
331								4.561		92.632	1.053							1.754				L 92.632	8
332	1.404		40	13.333		1.754	2.807		9.474	1.754		2.456		2.807	11.579	2.105	9.474	1.053				D 40.000	1
333	85.965	3.86		1.053		2.807	0.351		1.053	0.351		0.351		1.404	0.702	1.053	1.053					A 85.965	8
334	0.351				2.807			29.825		17.193	0.351							49.474				V 49.474	4
335	8.772		5.263	61.754		2.807			1.404			0.351		1.053	13.684	4.561		0.351				E 61.754	3
336	8.55		1.487	4.089		0.372	0.372		1.487	1.859		0.743		3.717	4.833	35.316	37.175					T 37.175	2
337			9.783	6.522		43.478		0.725	0.362			3.986		31.522	2.174	1.087		0.362				G 43.478	1
338	0.702		80.702	1.754					0.351			10.877		1.404	3.509	0.351	0.351					D 80.702	6
339	1.754		0.351	0.702	28.421		7.368	0.351		31.579	0.351		13.333		1.754	0.351	4.211		4.211	5.263		L 31.579	1
340	11.228		9.825	6.667	0.702	4.561	0.351			3.509	3.509	0.702		2.807	1.404	50.175	3.86	0.351	0.351			S 50.175	3
341	9.825		3.86	0.702		11.93	0.702	0.351	13.684	25.263		0.351	6.316	3.86	6.316	11.579	3.158	0.702	1.404			L 25.263	1
342	1.404							27.018		10.526								61.053				V 61.053	7
343	13.333		56.842	9.474	0.351	3.86	0.702				0.351	3.158		1.053	2.105	7.018	0.351	1.404				D 56.842	1
344	2.456	0.351	0.351			1.404	2.807	0.351	1.053		0.351			2.456	37.895	1.053	49.474					T 49.474	5
345			7.719	86.667			1.404		0.702	0.351		0.702		1.053	1.404							E 86.667	8
346		1.404						67.368		18.596	0.351							12.281				I 67.368	6
347			97.895	2.105																		D 97.895	9
348					0.702			2.807											96.491			W 96.491	9
349	34.386	0.351						4.912			1.404							58.947				V 58.947	7
350	10.526							73.333		0.351	4.912					1.053	5.614	4.211				I 73.333	7
351									100													K 100.000	9
352	1.404			2.105	1.404		17.895		20	10.877	0.351	0.351		1.754	19.298				3.509	21.053		Y 21.053	1
353	2.807		0.351	2.105		1.053	4.211		39.298	0.702	1.053	2.807		8.421	28.07	4.211	4.211	0.702				K 39.298	1
354					0.702			0.702		97.193	1.053						0.351					L 97.193	9
355					11.93			36.842		41.053	3.86							6.316				L 41.053	4
356	0.702		25.614	36.842		1.404	1.404		0.351	0.351	0.351	2.456		10.526	4.561	3.158	11.579	0.702				E 36.842	1
357	9.123		3.509	2.807		3.509			1.754			1.754		5.965	60.702	9.825	1.053					R 60.702	4
358	1.053	0.351			5.965			0.351		0.702	1.404			0.702		1.053	0.351	5.614		82.456		Y 82.456	6
359	22.807	5.263		1.053		0.351		2.105	2.105	2.105	5.263			14.386	37.895	3.158	0.702	2.807				R 37.895	3
360	34.737		18.246	15.789		1.404	1.404		2.807	0.351		3.509		5.965	2.807	7.368	4.561	1.053				A 34.737	1
361	2.105					0.702			36.14					0.351	58.596	1.404	0.351	0.351				R 58.596	5
362	2.817		1.761		1.056	5.282	48.944	0.352	3.521	9.155		5.634	0.352	0.352	4.93	3.873	3.169	0.352		8.451		H 48.944	4
363	0.353		18.728	2.12		51.943	0.353	0.353	1.06			14.134		3.18	0.707	6.714	0.353					G 51.943	1
364	5.319	4.965	0.355	1.418	1.418	5.319	0.355	3.901		53.546	11.702					0.355	4.61	6.028	0.355	0.355		L 53.546	2
365	7.447		26.596	20.567		12.057	0.709		1.064			0.709	11.702	0.355	0.355	10.638	7.447	0.355				D 26.596	1
366	0.353			0.707	1.06			4.24		65.371	9.894		1.767						15.901	0.707		L 65.371	3
367	9.825	0.351	26.667	5.965		11.93	0.351	0.351		0.351		2.807		0.351	0.351	31.93	8.07		0.702			S 31.930	1
368	5.263		49.474	1.053			22.807					1.754				19.649						D 49.474	5
369	12.982		0.351				0.351			0.351			80	0.702		2.456		2.807				P 80.000	4
370	1.404			2.456					21.404	1.053		0.351		2.105	70.526			0.702				R 70.526	7
371	1.404	0.351						30.526		29.825	3.158						0.351	34.386				V 34.386	3
372	76.842			2.105	1.404	0.351	0.702		0.351	2.807				7.018	1.053	4.912	1.754	0.702				A 76.842	7
373				0.702	0.351		0.351		0.351	5.965	2.807			67.368	21.754		0.351					Q 67.368	9
374								20.702		71.228	2.807							5.263				L 71.228	6
375	3.158		88.421	5.263				0.351		0.702		1.754				0.351						D 88.421	8
376								0.702		96.14	2.105									1.053		L 96.140	9
377	63.158					0.351			0.702	0.351	0.351	0.351		8.772	2.456	3.509	20					A 63.158	7
378					3.86						0.351							0.351	2.105	93.333		Y 93.333	8
379		0.351					98.246									1.404						H 98.246	9
380			98.947	1.053																		D 98.947	9
381					0.351			81.754		0.702							3.158	14.035				I 81.754	8
382	1.754	0.351	8.772	0.351		1.404	15.088		10.175	0.351		8.07			24.211	20	8.772	0.351		0.351		R 24.211	4
383	1.158			0.772					0.386				35.521	0.772	59.073	0.772	0.772	0.772				R 59.073	6
384	6.36		12.367	7.42		32.509	1.06		1.06			2.473	2.12	2.473	12.014	7.42	12.721					G 32.509	1
385	4.561		1.754	6.316		1.053	2.105		0.351			0.351		3.158	78.246	0.702	1.404					R 78.246	7
386			0.351			96.491										3.158						G 96.491	8
387	0.351				0.702			5.965		75.088			0.702					17.193				L 75.088	5
388	2.807				54.737	1.053	3.158			0.702					10.175			0.702	0.351	26.316		F 54.737	5
389	3.86		15.789	1.404	3.509	1.053	8.421			1.053		14.386	4.912	2.807	2.807	7.368	0.702			31.93		Y 31.930	2
390	4.211					0.351	0.702	1.754	5.614	53.684	6.316			0.351	10.526	1.053	0.351	15.088				L 53.684	2
391										87.719	11.93						0.351					L 87.719	7
392	9.123	0.351		39.649		0.351			1.754	3.158	0.351	0.351		36.14	1.404	1.754	1.404	4.211				E 39.649	4
393	17.895		1.404	3.509		2.456	1.053		12.982			5.263		2.105	43.158	9.474	0.702					R 43.158	1
394	12.281			0.351		1.754	2.807		25.614			1.754		0.702	48.421	4.561	1.754					R 48.421	3
395	0.351		3.158	0.351		93.684	0.351		0.702			0.351				1.053						G 93.684	7
396	13.333	0.351		2.456	0.702	1.754	0.351	0.351	0.702	42.105	14.737			9.825	11.228	0.702	0.351	1.053				L 42.105	1
397	30.526							8.421		9.123	5.965						3.158	42.807				V 42.807	4
398	27.719		8.07	19.649			2.105	0.351	12.982			3.509	2.105	2.456	13.684	3.86	2.807	0.702				A 27.719	1
399	0.702			0.351					2.105			0.702		1.754	82.105	4.561	7.368	0.351				R 82.105	6
400	3.509				5.965		0.351	11.228		13.684	2.105			0.702			0.702	49.474	12.281			V 49.474	2
401	6.667	5.614	0.351					7.719		5.614		0.351				2.456	38.596	32.632				T 38.596	3
402	1.754	0.351	25.263	8.07		3.509	2.456		0.702	0.351		4.561	2.807	0.702	2.456	14.386	32.281	0.351				T 32.281	1
403	1.754		71.228	14.737		0.351						0.351	9.474	0.351	0.702	0.351		0.702				D 71.228	4
404	13.333		6.667	32.632		6.667		1.404	0.702	15.088		0.351	6.667	2.807	0.702	2.456	4.211	5.965		0.351		E 32.632	1
405	24.211		12.632	29.123		2.105			6.667	0.351			0.351	8.772	9.123	1.754	4.211	0.702				E 29.123	1
406	4.225	2.817						59.859			0.352						1.761	30.986				I 59.859	4
407	12.367		8.127	20.495	26.855	0.707	0.353		5.3	3.18	0.353	2.12		6.36	9.187	2.12	2.12	0.353				F 26.855	1
408	23.322	0.707	3.887	34.629		0.353	2.473		1.767	2.473		1.06		4.24	17.668	2.473	3.887	0.707		0.353		E 34.629	1
409	94.014	0.704				1.761										3.169	0.352					A 94.014	9
410	3.521	1.056					0.352	4.225	30.634	2.465	10.915			1.056	6.338	1.056	10.915	27.465				K 30.634	2
411	7.018		25.965	9.123		1.053	2.807	0.702		1.053	0.351	4.211	0.351	2.105	3.86	19.649	13.684	8.07				D 25.965	1
412	3.86		1.754	6.667	0.351	0.351	2.105	3.86	1.754	1.754		5.614		3.158	4.211	0.351	33.684	29.474		1.053		T 33.684	1
413	21.404					1.404							76.842			0.351						P 76.842	5
414													100									P 100.000	9
415	17.895		0.702	5.614			0.351		1.053		0.702	0.351	4.211	62.105	1.754	2.807	1.754	0.702				Q 62.105	5
416			0.73									2.19				5.474	91.606					T 91.606	8
417							0.351									0.351	99.298					T 99.298	9
418	0.351														99.649							R 99.649	9
419	99.649					0.351																A 99.649	9
420	12.982	0.351					13.333		38.947	0.351		1.754		0.351	28.772	1.404	0.702	0.702	0.351			K 38.947	3
421	1.053							3.86		85.965	2.456			0.351				6.316				L 85.965	6
422	0.351														99.649							R 99.649	9
423	1.404					94.386	0.351								0.351	3.509						G 94.386	8
424	7.018		36.842	24.912		0.351	0.351		4.561	0.351		0.351		4.912	17.895	1.053	1.404					D 36.842	1
425	1.754				84.561		1.053	5.965		0.702								5.965				F 84.561	8
426							0.351	56.842		15.789								27.018				I 56.842	7
427	24.211		1.404	2.456		2.456	0.351	0.351	11.579			1.053	0.351	2.105	39.298	5.965	7.719	0.702				R 39.298	1
428	52.632		0.351	2.456	1.754		1.754		8.07	1.053			0.351	1.404	22.807	0.351	4.912	1.404		0.702		A 52.632	3
429	95.439	0.351				0.702										0.351	0.351	2.807				A 95.439	9
430	0.351		2.456	11.228			2.456	0.702	8.772	1.754	1.754	1.053		46.667	20	0.351	1.404	1.053				Q 46.667	5
431	21.053		15.439	44.912		0.702	0.702		5.263	0.351		1.053		4.211	3.86	1.754	0.702					E 44.912	1
432	35.088	0.702		0.702		0.351	11.579		12.982	14.386	1.404	0.702		4.211	8.772	5.263	1.754	0.702		1.404		A 35.088	3
433	1.053		3.158	1.404		40.351	1.754		3.86			6.316		1.053	38.947	1.754	0.351					G 40.351	4
434	11.93	0.702			0.351		1.404	1.053	1.754	1.754	0.351			0.351	71.93	0.351	1.404	6.667				R 71.930	6
435	2.105		75.439	1.754			1.754		0.351	0.351		3.86	6.316	2.456	1.754	3.86						D 75.439	7
436	0.351	0.351			41.754		4.912	2.105		7.368						0.351	2.456	11.579		28.772		F 41.754	4
437	4.912		0.702			0.702	0.351		0.351		0.702	1.053			0.702	7.719	81.053	1.754				T 81.053	8
438	5.965					0.351		0.702		0.351	0.351						0.702	91.579				V 91.579	8
439			98.947			1.053																D 98.947	9
440										0.351									99.649			W 99.649	9
441						0.352		1.056		1.056	4.93					3.521	13.028	76.056				V 76.056	7
442						1.761	75			0.352		3.873			11.268	0.704	3.169			3.873		H 75.000	8
443	1.056				0.352		2.817	1.761		82.746	5.282							5.986				L 82.746	7
444	0.352								82.746						16.549	0.352						K 82.746	9
445							0.352	5.986		76.408			0.704		1.056		0.352	13.732		1.408		L 76.408	7
446	0.351		9.825	1.754	0.351	0.702		0.702		2.105	1.053	78.947				1.053	1.754	1.404				N 78.947	8
447	2.105		73.333	4.561	0.351	7.018						0.351		0.351	10.526	0.702	0.351			0.351		D 73.333	7
448	2.456		2.456	5.263		7.018	2.807			0.351		0.351	14.737	48.421	10.175	3.158	0.351	0.351		2.105		Q 48.421	5
449	6.723		3.361	24.37	0.84	13.445	0.84		2.521		0.84		10.084	4.202	6.723	10.924	5.042	4.202	4.202	1.681		E 24.370	2
450	5.674	1.064	0.355	1.773		6.028	5.674			2.128	0.709	1.418	10.993	56.383	0.709	2.837	3.901	0.355				Q 56.383	6
451	0.353	0.707	0.353	3.887		2.827	3.534	1.767	0.707	1.413	3.18		4.594	11.661	60.424	3.534	0.353	0.707				R 60.424	4
452	2.465			3.169	0.704		0.704	1.408		1.761	0.352	1.056	6.69	1.408	0.352	4.225	73.239	1.761		0.704		T 73.239	6
453	0.352			3.169	0.704		0.352	13.028		7.394						0.704	0.352	73.592		0.352		V 73.592	7
454	4.225		1.056	11.268	0.352	0.352	1.056	1.056		63.028	4.225			1.408		2.817	3.521	5.282		0.352		L 63.028	5
455	0.352	63.732			2.817					28.873	0.704						0.352	2.113	1.056			C 63.732	7
456	0.704		0.704	0.352		4.93			66.549	6.338	2.465	2.817	2.465	4.225	2.113	4.93	1.056	0.352				K 66.549	6
457			98.239	1.056								0.704										D 98.239	9
458													100									P 100.000	9
459					92.958					6.69										0.352		F 92.958	8
460	28.521	2.465	0.352	2.113				1.056	10.211	3.873		1.056		2.113	36.62	6.338	1.408	3.873				R 36.620	2
461	30.986	0.704		0.352	1.056		1.408	0.352				11.268	3.521			33.803	12.324	3.521	0.352	0.352		S 33.803	1
462	7.042	0.352	1.408	16.197		0.704	4.577	0.352	1.056		0.352	0.352		2.465	2.113	4.577	9.507	45.07	0.704	3.169		V 45.070	1
463	0.352		80.634	1.408		0.704	1.408	0.352		0.704		8.099	0.352	1.408		4.225	0.352					D 80.634	7
464	8.099		9.155	54.225		0.352	0.352		0.704	0.704		0.352	19.014	1.056	2.465	1.761	0.704	0.704	0.352			E 54.225	1
465	2.827		2.827	7.774		1.413	0.353	1.06	0.353	0.353			0.353	2.473	79.505			0.707				R 79.505	6
466	4.61	0.355						3.191		3.901	0.709					0.355		86.879				V 86.879	8
467	0.709		53.191	35.106					1.418			0.709		7.447		0.355	1.064					D 53.191	4
468	21.277		1.418	13.121		2.482	0.709		14.539					3.901	40.426	0.355	1.418	0.355				R 40.426	2
469	0.712				1.423			1.068		92.883	3.559						0.356					L 92.883	8
470					0.712			67.26		23.488	4.626							3.915				I 67.260	6
471	41.637	0.712	18.861	23.488		1.068						1.779		1.423	1.779	8.541	0.356	0.356				A 41.637	1
472	6.05		2.135	4.27		18.505	1.423	1.779	1.423	2.847				4.982	2.135	42.349	2.491		0.356	9.253		S 42.349	3
473					0.356			12.456		30.605	52.669					0.712		3.203				M 52.669	6
474	10.811		8.108	18.243		17.568	2.703		1.351	2.027			2.703	4.054	15.541	6.081	8.108	1.351		1.351		E 18.243	1
475	23.188		7.246	15.217		10.87	2.899			0.725			4.348	2.899	11.594	11.594	6.522	2.174		0.725		A 23.188	1
476	8.943	0.813	1.626	4.065	1.626	12.195	14.634			4.065		6.504	7.317	8.13	8.13	16.26	4.878			0.813		S 16.260	1
477	27.586		8.621	0.862		7.759	6.034		1.724	4.31			7.759	0.862	10.345	12.069	2.586	5.172		4.31		A 27.586	1
478	14.851		4.95	12.871	3.96	12.871	0.99	1.98	1.98	0.99		0.99	12.871	1.98	2.97	7.921	15.842	1.98				T 15.842	1
479	12.941		8.235	9.412	3.529	10.588	2.353					1.176	10.588	1.176	1.176	10.588	12.941	10.588		4.706		AT 12.941	1
480	11.25		2.5	2.5	3.75	5	1.25	6.25		20			13.75	3.75	10	2.5	3.75	1.25	1.25	11.25		L 20.000	1
481	14.085		12.676	2.817	1.408	9.859	1.408			2.817	1.408		32.394		15.493	2.817	2.817					P 32.394	1
482	24.615		3.077	10.769		4.615	1.538	1.538	1.538	1.538		7.692	10.769	1.538	4.615	13.846	9.231	1.538	1.538			A 24.615	1
