# Supplementary material for: Exploring Protein Space: From Hydrolase to Ligase by Substitution
Source: Mol Biol Evol. 2020 Sep 1;38(3):761–76. doi: 10.1093/molbev/msaa215 (PMC7947786; doi:10.1093/molbev/msaa215)
Supplement: msaa215_Supplementary_Data [file msaa215_supplementary_data.zip › Sup_file_4.xlsx]

## Sheet: גיליון1
Table. Uniquely conserved residues in Dop and PafA
	Dop			PafA
#	M. smegmatis	A. cellulolyticus	Consurf score	M. smegmatis	C. glutamicum	Consurf score
1	Ile4	Val4	6	Ile5	Ile12	9
2	Asn22	Asn22	9	Pro26	Pro33	8
3	Ser27	Ser27	9	Ala30	Ala37	9
4	Val31	Val31	8	Phe34	Phe41	9
5	Ala81	Leu80	7	Ser43	Ser50	9
6	Ala82	Ala81	8	Ser44	Ser51	9
7	Ile85	Ile84	8	Phe47	Phe54	9
8	Ala90	Ala89	9	Ala52	Ser59	7
9	Val94	Val93	9	Leu56	Leu63	9
10				Val58	Val65	9
11	His96	His95	9	Gly59	Gly66	9
12	Ala97	Ala96	9	Ser60	Ser67	9
13	Ser102	Ser101	9	Ala65	Ala72	9
14	Ala103	Thr102	7	Thr66	Thr73	9
15	Pro104	Pro103	9	Ala67	Ala74	9
16	Cys106	Val105	5	Cys69	Cys76	9
17	Thr107	Thr106	5	Asp70	Asp77	9
18	Tyr142	Tyr141	9	Phe109	Phe116	7
19	Gly148	Asn147	7	Ser115	Ser122	9
20	Lys149	Lys148	9	Ala116	Val123	6
21	Ala151	Ala150	8	Asn118	Asn125	9
22	Arg189	Arg188	9	Lys156	Arg163	6
23	Gly191	Gly190	9	Leu158	His165	3
24	Gln202	Gln201	9	Cys167	Cys181	3
25	Tyr209	Phe208	8	His174	His188	8
26	Glu211	Glu210	9	Trp176	Trp190	7
27	Val212	Val211	8	Glu177	Glu191	9
28	Glu213	Glu212	8	Gly178	Gly192	7
29	Gly215	Gly214	9	Ser180	Ser194	9
30	Leu216	Leu215	9	Ser181	Ser195	9
31	Glu217	Glu216	9	Ala182	Ala196	9
32	Leu220	Leu219	8	Arg185	Arg199	9
33	Lys221	Lys220	8	Ser186	Ser200	9
34	Ile245	Ile244	6	Val210	Val224	9
35	Ala248	Ala247	9	Ser213	Ala227	9
36	Leu250	Met249	7	Met215	Met229	9
37	Val284	Val283	9	Ile249	Ile263	8
38	Val287	Leu286	7	Ile252	Ile266	9
39	His288	Arg287	5	Arg253	Arg267	9
40	Leu348	Leu350	9	Val313	Ile334	4
41	Leu386	Leu388	7	Gln352	Gln373	9
42	Gln390	Gln392	9	Ala356	Thr377	7
43	Ser392	His394	7	His358	His379	9
44	Phe442	Phe444	5	Ala408	Ala429	9
45	Ala449	Ala451	9	Val417	Val438	8
46	Ser450	Ser452	8	Asp418	Asp439	9
47	Ile455	Ile457	6	Lys423	Lys444	9
48	Glu470	Glu473	7	Asp436	Asp457	9
